# Supplementary material for: Genetic Diversity and Population Structure in Ethiopian Mustard (Brassica carinata A. Braun) as Revealed by Single Nucleotide Polymorphism Markers
Source: Genes (Basel). 2023 Sep 3;14(9):1757. doi: 10.3390/genes14091757 (PMC10530317; doi:10.3390/genes14091757)
Supplement: Supplementary file 1 [file genes-14-01757-s001.zip]

Archive with 4 entries (4 files):
- FigureS1. Bar plot of STRUCTURE analysis .tiff
- Table S1. B.carinata genotypes.xlsx
- Table S2. PCA.xlsx
- Table S3. Genetic indices of B.carinata.xlsx
