# Supplementary material for: Genetic Diversity and Population Structure in Ethiopian Mustard (Brassica carinata A. Braun) as Revealed by Single Nucleotide Polymorphism Markers
Source: Genes (Basel). 2023 Sep 3;14(9):1757. doi: 10.3390/genes14091757 (PMC10530317; doi:10.3390/genes14091757)
Supplement: Supplementary file 1 [file genes-14-01757-s001.zip › Table S1. B.carinata genotypes.xlsx]

## Sheet: Sheet1
Table S1. Brassica carinata genotypes used in the study
Genotypes	Type	Sample ID	Region	Geographical locations	Latitude	Longitude
Acc.17545	Accession	Bc1	Oromia	Wellega	9.09972	36.5858
Acc.17547	Accession	Bc2	Oromia	Wellega	9.35972	36.3939
Acc.17548	Accession	Bc3	Oromia	Wellega	9.15333	36.4675
Acc.17552	Accession	Bc4	Oromia	Wellega	9.84111	36.3878
Acc.17591	Accession	Bc5	Oromia	Wellega	8.82889	36.765
Acc.21332	Accession	Bc6	Oromia	Wellega	9.2	35.7333
Acc.21335	Accession	Bc7	Oromia	Wellega	8.86667	35.0667
Acc.24468	Accession	Bc8	Oromia	Wellega	9.18111	35.6283
Acc.24474	Accession	Bc9	Oromia	Wellega	9.72361	35.4011
Acc.29489	Accession	Bc10	Oromia	Wellega	9.28333	35.65
Acc.24490	Accession	Bc11	Oromia	Wellega	9.45833	37.4256
Acc.24491	Accession	Bc12	Oromia	Wellega	9.45917	37.4325
Acc.24492	Accession	Bc13	Oromia	Wellega	9.20583	37.3622
Acc.24493	Accession	Bc14	Oromia	Wellega	9.40333	37.1133
Acc.24495	Accession	Bc15	Oromia	Wellega	9.3525	37.1225
Acc.21351	Accession	Bc16	Oromia	Illubabor	8.31667	35.6167
Ac.21354	Accession	Bc17	Oromia	Illubabor	8.35	36.35
Acc.21355	Accession	Bc18	Oromia	Illubabor	8.31667	36.4333
Acc.28343	Accession	Bc19	Oromia	Illubabor	8.33556	35.7353
Acc.28344	Accession	Bc20	Oromia	Illubabor	8.38444	35.6506
Acc.231333	Accession	Bc21	Oromia	Arsi	8.61667	39.75
Acc.231334	Accession	Bc22	Oromia	Arsi	8.1	39.4167
Acc.237046	Accession	Bc23	Oromia	Arsi	8.61667	39.4
Acc.237047	Accession	Bc24	Oromia	Arsi	8.15	39.1667
Acc.237052	Accession	Bc25	Oromia	Arsi	7.4	39.2333
Acc.208417	Accession	Bc26	Amhara	Gondor	12.3667	37.4167
Acc.225864	Accession	Bc27	Amhara	Gondor	12.5333	37.2
Acc.235786	Accession	Bc28	Amhara	Gondor	12.1	37
Acc.241906	Accession	Bc29	Amhara	Gondor	12.3833	37.6167
Acc.243757	Accession	Bc30	Amhara	Gondor	12.9333	37.9
Acc.208406	Accession	Bc31	Amhara	Gondor	11.9167	37.3667
Acc.208408	Accession	Bc32	Amhara	Gondor	11.75	38.4667
Acc.208410	Accession	Bc33	Amhara	Gondor	11.8333	37.5833
Acc.208416	Accession	Bc34	Amhara	Gondor	11.7167	37.6833
Acc.212669	Accession	Bc35	Amhara	Gondor	12.0833	37.95
Acc.208419	Accession	Bc36	Amhara	Gojam	11.4667	37.1667
Acc.229663	Accession	Bc37	Amhara	Gojam	10.65	37.05
Acc.241892	Accession	Bc38	Amhara	Gojam	11.2333	37.5333
Acc.241894	Accession	Bc39	Amhara	Gojam	11.65	37.15
Acc.241899	Accession	Bc40	Amhara	Gojam	11.4833	37.55
Acc.212666	Accession	Bc41	Amhara	Gojam	10.6167	38.15
Acc.215824	Accession	Bc42	Amhara	Gojam	10.2167	37.75
Acc.215825	Accession	Bc43	Amhara	Gojam	10.35	37.5833
Acc.229677	Accession	Bc44	Amhara	Gojam	10.5167	38.4
Acc.229680	Accession	Bc45	Amhara	Gojam	10.4667	38.3667
Acc.215187	Accession	Bc46	Amhara	Wello	11.7833	39.6
Acc.241780	Accession	Bc47	Amhara	Wello	11.8	39.6167
Acc.243744	Accession	Bc48	Amhara	Wello	11.5333	39.25
Acc.243748	Accession	Bc49	Amhara	Wello	11.8333	39.55
Acc.243749	Accession	Bc50	Amhara	Wello	11.85	39.45
Acc.20910	Accession	Bc51	SWEP	Keffa	7.37111	36.2731
Acc.20915	Accession	Bc52	SWEP	Keffa	7.29444	35.9064
Acc.20916	Accession	Bc53	SWEP	Keffa	7.285	35.9072
Acc.20917	Accession	Bc54	SWEP	Keffa	7.2675	35.9411
Acc.20918	Accession	Bc55	SWEP	Keffa	7.20167	35.8539
Acc.21375	Accession	Bc56	SNNP	Gurage	8.4	37.8833
Acc.21376	Accession	Bc57	SNNP	Gurage	7.9	37.9667
Acc.21381	Accession	Bc58	SNNP	Gurage	6.86667	37.7333
Acc.21385	Accession	Bc59	SNNP	Gurage	6.86667	37.7833
Acc.25775	Accession	Bc60	SNNP	Gurage	8.25694	37.6378
Acc.20123	Accession	Bc61	SNNP	KAT	7.65	38.0833
Acc.20911	Accession	Bc62	SNNP	KAT	7.38333	36.2175
Acc.21379	Accession	Bc63	SNNP	KAT	7.35	37.7667
Acc.21382	Accession	Bc64	SNNP	KAT	7.08333	37.95
Acc.212894	Accession	Bc65	SNNP	KAT	7.41667	37.9167
Acc.23591	Accession	Bc66	BNG	Metekel	10.5964	35.7542
Acc.23592	Accession	Bc67	BNG	Metekel	10.6528	35.6725
Acc.23593	Accession	Bc68	BNG	Metekel	10.5983	35.6628
Acc.23594	Accession	Bc69	BNG	Metekel	10.5697	35.7119
Acc.23595	Accession	Bc70	BNG	Metekel	10.5767	35.6903
Acc.23602	Accession	Bc71	BNG	Metekel	10.5297	36.0194
Acc.23603	Accession	Bc72	BNG	Metekel	10.0094	34.6078
Acc.24202	Accession	Bc73	BNG	Metekel	10.5753	35.7014
Acc.242520	Accession	Bc74	BNG	Metekel	10.7269	36.1603
Acc.242521	Accession	Bc75	BNG	Metekel	11.2719	36.2017
Yellow Doddolla	Variety	Bc76	HARC	-	-	-
Holetta-1	Variety	Bc77	HARC	-	-	-
Derash	Variety	Bc78	HARC	-	-	-
Tesfa	Variety	Bc79	HARC	-	-	-
S-67	Variety	Bc80	HARC	-	-	-
BcY-F6(A1)	ABL	Bc81	HARC	-	-	-
BcY-F6(A2)	ABL	Bc82	HARC	-	-	-
BcY-F6(A3)	ABL	Bc83	HARC	-	-	-
BcB-F6(A1)	ABL	Bc84	HARC	-	-	-
BcB-F6(A2)	ABL	Bc85	HARC	-	-	-
BcHEA-1	ABL	Bc86	HARC	-	-	-
BcHEA-2	ABL	Bc87	HARC	-	-	-
BcHEA-3	ABL	Bc88	HARC	-	-	-
BcST-1	ABL	Bc89	HARC	-	-	-
BcST-2	ABL	Bc90	HARC	-	-	-
Descriptions
ABL, Advanced Breeding Line
SNNP, South Nation and Nationality People
SWEP, South West Ethiopian People
BNG, Benishangul Gumuz,
HARC, Holetta Agricultral Research Center,
KAAT, Kembata Alaba Tembaro
