# Supplementary material for: Genetic Diversity and Population Structure in Ethiopian Mustard (Brassica carinata A. Braun) as Revealed by Single Nucleotide Polymorphism Markers
Source: Genes (Basel). 2023 Sep 3;14(9):1757. doi: 10.3390/genes14091757 (PMC10530317; doi:10.3390/genes14091757)
Supplement: Supplementary file 1 [file genes-14-01757-s001.zip › Table S2. PCA.xlsx]

## Sheet: PCA row data
Table S2 . Percentage of variation explained by the first 3 components and eigne value of the first 5 PCAs
Components	1	2	3
%	7.49959	4.32317	3.30642
Cum %	7.49959	11.8228	15.1292
Eigen values by axis and sample eigen vectors
Taxa	PC1	PC2	PC3	PC4	PC5
Bc1	10.8678	6.03487	-0.590064	8.01207	-5.30578
Bc2	7.804	5.71038	1.75649	8.01411	-2.30584
Bc3	15.9129	8.69399	3.40254	5.73814	-5.07713
Bc4	18.8318	10.8276	2.54247	12.8933	-12.7792
Bc5	4.65955	-0.687189	3.66455	1.6772	-0.180611
Bc6	-0.544687	-15.721	6.81603	-1.24196	2.68933
Bc7	-1.49454	-18.5806	8.37232	-0.0857677	-1.11495
Bc8	-1.67894	-12.1583	2.88711	8.45502	9.71579
Bc9	-4.55558	-19.1021	6.50177	3.26194	0.478265
Bc10	-1.83955	-14.3914	3.59053	3.77704	2.58917
Bc11	-5.3161	-9.73206	6.00898	-11.3373	-3.34458
Bc12	-5.85395	-7.12078	4.13977	-8.71086	-2.36565
Bc13	-2.03136	-11.8309	1.00669	-7.99482	-7.64054
Bc14	-3.88948	-6.63763	-0.543347	4.60062	5.74557
Bc15	-5.24748	-1.30252	1.36176	-7.88755	2.52014
Bc16	-0.382928	-10.0414	4.41691	0.168015	1.07224
Bc17	-2.8913	-12.7804	4.37104	13.949	8.13061
Bc18	-3.98547	-3.75592	-1.8136	5.49294	0.315072
Bc19	-2.23558	-10.2707	6.48189	11.8506	5.65961
Bc20	-3.07634	-12.0818	4.40807	13.2911	9.93214
Bc21	-1.70215	-3.92289	5.52759	4.06987	1.34373
Bc22	22.3504	12.0375	13.2316	8.32789	-4.95773
Bc23	20.6191	9.32368	13.5232	6.85188	-6.28465
Bc24	7.52607	-0.340448	3.58897	5.42697	0.574256
Bc25	18.5908	6.7541	13.8661	5.40792	-7.55925
Bc26	4.17439	2.04649	-7.32251	3.56343	-0.211847
Bc27	5.18688	0.760844	-6.61036	-2.19163	-0.307641
Bc28	2.25449	1.84116	-8.13416	-1.73968	-1.17708
Bc29	-4.16045	0.225264	0.505415	-1.10045	-1.04938
Bc30	5.08843	1.68601	-7.77574	1.73339	0.393794
Bc31	-1.98239	2.70778	-9.89049	-3.86296	-4.94034
Bc32	5.83364	0.651119	-24.4574	-2.08453	-9.53896
Bc33	2.43972	-0.695888	-18.9058	1.66136	-8.69548
Bc34	7.94359	2.29561	2.11788	-1.69851	-5.0152
Bc35	0.965311	-1.6544	-17.6603	-2.92119	-15.704
Bc36	-0.659978	-5.72438	-7.97811	-0.234755	-0.44359
Bc37	-1.6634	-3.27957	-11.9902	1.48857	1.992
Bc38	4.07348	0.151274	-15.1756	-5.6794	-8.10257
Bc39	-1.91893	-2.8615	-16.7316	4.50628	1.63195
Bc40	-3.52041	-1.06207	-5.83929	-8.74771	-6.98782
Bc41	1.84114	-4.03935	-7.27352	9.38522	13.249
Bc42	0.628381	-4.52557	-5.07174	6.74284	11.7923
Bc43	2.37334	-5.88613	-10.3564	6.9694	12.9496
Bc44	-6.25091	-1.06702	-1.69136	-0.7153	1.50164
Bc45	0.753653	-8.01252	-7.35742	13.3912	18.2646
Bc46	1.64579	0.489532	-0.374524	1.93618	1.63041
Bc47	1.59392	1.57663	3.39577	-0.346992	0.172462
Bc48	8.03398	1.61685	8.25542	-2.39058	-2.0142
Bc49	7.65059	5.10021	2.72824	0.828763	-1.05184
Bc50	12.3025	5.84101	-5.61375	5.92093	-4.81293
Bc51	8.10863	1.87242	-0.86509	2.11236	0.977283
Bc52	6.90362	3.65651	4.9298	-2.50157	-2.42933
Bc53	3.9424	-1.99172	3.11942	-2.44464	-4.92358
Bc54	16.564	2.97102	11.9753	-3.65988	-9.87905
Bc55	13.8372	9.56025	2.60148	3.93868	-3.00554
Bc56	-3.35901	-13.9482	5.73316	-4.86405	-7.20858
Bc57	-4.82691	-2.42565	1.22365	-2.97881	-0.816616
Bc58	-5.99405	-1.37636	4.37955	-5.88945	-3.76858
Bc59	-4.73557	-13.2321	6.12526	-6.18692	-8.03781
Bc60	-6.92364	-7.55982	-2.66116	-6.0273	-8.57569
Bc61	-0.0981802	-4.68953	-7.44607	6.16372	3.44006
Bc62	0.497093	-2.83552	-15.0453	3.68123	-2.12748
Bc63	0.0929593	-0.0500594	-10.8053	-2.04165	-0.0585477
Bc64	0.452837	-4.56992	-9.66192	-0.272798	-0.600253
Bc65	-0.871539	-1.38087	-11.5466	-8.776	-8.00697
Bc66	-3.47093	-6.88667	4.98036	-0.875939	-2.97001
Bc67	-3.70884	-14.763	8.7795	-4.83361	-4.02907
Bc68	-5.83203	-18.3769	9.29806	-1.61893	-4.56638
Bc69	-3.29338	-16.1645	10.1599	-6.56318	-6.58354
Bc70	-3.71658	-7.38197	2.51507	0.344353	-0.0837778
Bc71	13.3205	7.26922	0.626623	-13.9763	15.6841
Bc72	11.7087	12.8927	-0.0125316	-22.0372	17.202
Bc73	13.4157	8.56517	-2.56672	-8.48822	10.8593
Bc74	16.7795	9.5187	3.52631	-6.74104	13.0634
Bc75	15.6655	8.84667	1.10082	-17.3101	14.2661
Bc76	-6.30826	2.32432	0.915838	-2.25912	0.292876
Bc77	-6.70072	4.08371	-0.12572	-1.62932	2.54445
Bc78	-7.64303	12.2722	1.20105	4.39172	5.96703
Bc79	-6.71586	8.70331	3.60247	-1.50704	2.34172
Bc80	-10.5312	8.6169	-0.0176817	-3.75695	6.95221
Bc81	-20.381	15.8475	2.54146	1.72021	3.85362
Bc82	-9.78273	5.66883	6.21529	-18.612	3.03695
Bc83	-8.73485	3.97468	2.00551	-10.0863	1.78039
Bc84	-14.6288	8.93694	3.93628	-10.7354	4.09799
Bc85	-12.9979	11.8348	2.01541	6.7924	4.4922
Bc86	-22.5247	20.647	4.48984	7.18565	-5.56667
Bc87	-22.7387	19.639	4.40642	7.01996	-5.41436
Bc88	-22.7051	19.6344	4.45835	6.99821	-5.43588
Bc89	-20.2788	17.1561	3.02647	5.07417	-0.19756
Bc90	-16.8501	16.0349	1.55356	2.82971	-1.94145
