# Supplementary material for: Genetic Diversity and Population Structure in Ethiopian Mustard (Brassica carinata A. Braun) as Revealed by Single Nucleotide Polymorphism Markers
Source: Genes (Basel). 2023 Sep 3;14(9):1757. doi: 10.3390/genes14091757 (PMC10530317; doi:10.3390/genes14091757)
Supplement: Supplementary file 1 [file genes-14-01757-s001.zip › Table S3. Genetic indices of B.carinata.xlsx]

## Sheet: Genetic indices 
Table S3. Genetic indices and polymorphism Information content (PIC) of 11499 SNP markers in Brassica carinata divesity analysis
Marker	Expected heterozygosity	Observed heterozygosity	PIC
Bc-B1-p20660	0.372175	0.157303	0.302918
Bc-B1-p35377	0.335816	0.134831	0.27943
Bc-B1-p61016	0.345679	0.133333	0.285932
Bj-B1-p84279	0.357778	0.111111	0.293775
Bc-B1-p99260	0.345679	0.133333	0.285932
Bc-B1-p129163	0.188827	0.122222	0.170999
Bc-B1-p141915	0.428642	0.266667	0.336775
Bc-B1-p143814	0.428642	0.266667	0.336775
Bc-B1-p151142	0.495868	0.295455	0.372925
Bc-B1-p171863	0.458272	0.266667	0.353265
Bc-B1-p189470	0.239198	0.122222	0.21059
Bc-B1-p238894	0.35179	0.166667	0.289912
Bc-B1-p241339	0.489568	0.211111	0.36973
Bc-B1-p260101	0.154337	0.101124	0.142427
Bj-B1-p308916	0.491111	0.266667	0.370516
Bj-B1-p325045	0.403989	0.224719	0.322386
Bj-B1-p345232	0.40885	0.235955	0.325271
Bj-B1-p383161	0.410864	0.244444	0.32646
Bj-B1-p425545	0.299444	0.166667	0.254611
Bc-B1-p430054	0.403989	0.202247	0.322386
Bj-B1-p436529	0.339444	0.188889	0.281833
Bj-B1-p444491	0.493827	0.288889	0.371895
Bj-B1-p448019	0.465845	0.261364	0.357339
Bc-B1-p449692	0.457329	0.235955	0.352754
Bj-B1-p454823	0.464444	0.244444	0.35659
Bj-B1-p457521	0.401235	0.2	0.32074
Bj-B1-p463909	0.270309	0.144444	0.233775
Bj-B1-p465409	0.428642	0.266667	0.336775
Bc-B1-p480419	0.444444	0.222222	0.345679
Bj-B1-p504134	0.299444	0.122222	0.254611
Bj-B1-p517747	0.499935	0.284091	0.374968
Bc-B1-p532455	0.206111	0.0777778	0.18487
Bc-B1-p549207	0.292346	0.133333	0.249613
Bc-B1-p553364	0.262716	0.177778	0.228206
Bj-B1-p557937	0.251808	0.113636	0.220104
Bj-B1-p562630	0.380494	0.2	0.308106
Bj-B1-p564416	0.161975	0.133333	0.148857
Bc-B1-p583560	0.440679	0.3	0.34358
Bc-B1-p650326	0.470123	0.244444	0.359615
Bc-B1-p680654	0.401235	0.244444	0.32074
Bc-B1-p689429	0.422674	0.314607	0.333347
Bj-B1-p693045	0.424383	0.3	0.334332
Bc-B1-p764481	0.257354	0.168539	0.224238
Bc-B1-p770796	0.342192	0.168539	0.283644
Bc-B1-p771721	0.342192	0.168539	0.283644
Bj-B1-p794417	0.493688	0.280899	0.371824
Bc-B1-p821970	0.309052	0.11236	0.261295
Bj-B1-p851342	0.493688	0.303371	0.371824
Bj-B1-p863869	0.48384	0.303371	0.36679
Bc-B1-p887515	0.493827	0.244444	0.371895
Bc-B1-p930626	0.43679	0.244444	0.341397
Bj-B1-p936315	0.399003	0.235955	0.319401
Bc-B1-p941520	0.458272	0.288889	0.353265
Bj-B1-p946597	0.48384	0.0786517	0.36679
Bc-B1-p951018	0.495	0.3	0.372488
Bj-B1-p969276	0.239198	0.144444	0.21059
Bj-B1-p974858	0.255	0.144444	0.222488
Bj-B1-p977198	0.277778	0.155556	0.239198
Bj-B1-p987718	0.48216	0.3	0.365921
Bc-B1-p991609	0.465845	0.284091	0.357339
Bc-B1-p1044850	0.495	0.277778	0.372488
Bc-B1-p1167421	0.49324	0.27907	0.371597
Bj-B1-p1226586	0.444444	0.266667	0.345679
Bc-B1-p1239120	0.448086	0.277778	0.347696
Bc-B1-p1264790	0.457329	0.235955	0.352754
Bc-B1-p1278479	0.489568	0.255556	0.36973
Bj-B1-p1297768	0.496975	0.3	0.373483
Bc-B1-p1353790	0.498457	0.3	0.374227
Bc-B1-p1387061	0.48	0.288889	0.3648
Bc-B1-p1393882	0.467346	0.277778	0.35814
Bj-B1-p1577663	0.487901	0.266667	0.368877
Bj-B1-p1583206	0.486111	0.277778	0.367959
Bj-B1-p1603110	0.49477	0.306818	0.372371
Bj-B1-p1606652	0.496975	0.3	0.373483
Bc-B1-p1639341	0.134012	0.0777778	0.125033
Bj-B1-p1743110	0.339444	0.144444	0.281833
Bc-B1-p1759156	0.325413	0.204545	0.272466
Bc-B1-p1778288	0.255	0.188889	0.222488
Bc-B1-p1784474	0.345679	0.222222	0.285932
Bc-B1-p1838916	0.24716	0.155556	0.216616
Bc-B1-p1894011	0.455	0.233333	0.351488
Bc-B1-p1932323	0.171049	0.1	0.15642
Bc-B1-p1957016	0.326605	0.166667	0.27327
Bc-B1-p1959329	0.134012	0.1	0.125033
Bc-B1-p1978219	0.342192	0.191011	0.283644
Bc-B1-p2018487	0.369383	0.244444	0.301161
Bc-B1-p2020218	0.377857	0.252874	0.306469
Bc-B1-p2046507	0.432778	0.3	0.339129
Bc-B1-p2088643	0.489568	0.322222	0.36973
Bc-B1-p2092960	0.496049	0.266667	0.373017
Bc-B1-p2095830	0.435362	0.280899	0.340592
Bc-B1-p2098107	0.415494	0.3	0.329176
Bc-B1-p2127951	0.5	0.311111	0.375
Bc-B1-p2148445	0.499012	0.288889	0.374506
Bj-B1-p2156582	0.206111	0.144444	0.18487
Bj-B1-p2163568	0.24716	0.2	0.216616
Bj-B1-p2170370	0.480909	0.275862	0.365272
Bc-B1-p2174289	0.474751	0.258427	0.362057
Bj-B1-p2234680	0.477212	0.247191	0.363347
Bc-B1-p2241434	0.491111	0.355556	0.370516
Bc-B1-p2250664	0.469448	0.258427	0.359257
Bc-B1-p2333918	0.496975	0.277778	0.373483
Bc-B1-p2343957	0.467346	0.233333	0.35814
Bj-B1-p2360395	0.410864	0.288889	0.32646
Bc-B1-p2507075	0.43679	0.222222	0.341397
Bj-B1-p2578357	0.24716	0.2	0.216616
Bc-B1-p2610349	0.369383	0.244444	0.301161
Bj-B1-p2625624	0.366431	0.213483	0.299295
Bj-B1-p2648324	0.35179	0.211111	0.289912
Bj-B1-p2740784	0.489332	0.314607	0.369609
Bc-B1-p2758986	0.494524	0.244186	0.372247
Bc-B1-p2790654	0.49899	0.303371	0.374495
Bc-B1-p2793528	0.499012	0.311111	0.374506
Bc-B1-p3005204	0.18	0.0666667	0.1638
Bc-B1-p3010232	0.188827	0.0777778	0.170999
Bj-B1-p3015354	0.134012	0.0555556	0.125033
Bc-B1-p3029989	0.285123	0.188889	0.244476
Bc-B1-p3033952	0.095	0.0555556	0.0904875
Bc-B1-p3212504	0.233304	0.134831	0.206089
Bj-B1-p3227032	0.104938	0.0444444	0.0994323
Bc-B1-p3475738	0.114753	0.1	0.108169
Bc-B1-p3515671	0.144931	0.11236	0.134429
Bj-B1-p3563281	0.499938	0.277778	0.374969
Bj-B1-p3569961	0.499938	0.255556	0.374969
Bc-B1-p3579951	0.499432	0.224719	0.374716
Bc-B1-p3594331	0.499444	0.233333	0.374722
Bc-B1-p3594646	0.499444	0.233333	0.374722
Bj-B1-p3603062	0.497728	0.235955	0.373861
Bj-B1-p3623566	0.46142	0.255556	0.354966
Bc-B1-p3653049	0.43679	0.177778	0.341397
Bc-B1-p3748807	0.498457	0.3	0.374227
Bc-B1-p3779750	0.479548	0.191011	0.364565
Bc-B1-p3807860	0.48384	0.235955	0.36679
Bc-B1-p3851028	0.432778	0.233333	0.339129
Bc-B1-p3866950	0.222901	0.1	0.198059
Bc-B1-p3900513	0.152778	0.0777778	0.141107
Bc-B1-p3911134	0.163616	0.0898876	0.150231
Bc-B1-p3918538	0.161975	0.0888889	0.148857
Bc-B1-p3922229	0.214568	0.111111	0.191548
Bc-B1-p3942427	0.495868	0.227273	0.372925
Bc-B1-p3967152	0.49477	0.193182	0.372371
Bj-B1-p4003313	0.487628	0.213483	0.368737
Bj-B1-p4034012	0.496049	0.288889	0.373017
Bj-B1-p4061456	0.270309	0.211111	0.233775
Bc-B1-p4070698	0.35179	0.211111	0.289912
Bj-B1-p4091060	0.43679	0.222222	0.341397
Bc-B1-p4202632	0.499432	0.269663	0.374716
Bc-B1-p4232633	0.49899	0.280899	0.374495
Bc-B1-p4248117	0.487628	0.280899	0.368737
Bc-B1-p4282944	0.489332	0.292135	0.369609
Bj-B1-p4375966	0.114753	0.0555556	0.108169
Bc-B1-p4385605	0.270309	0.188889	0.233775
Bj-B1-p4389552	0.18	0.133333	0.1638
Bc-B1-p4400845	0.214568	0.177778	0.191548
Bj-B1-p4413073	0.206111	0.166667	0.18487
Bc-B1-p4416171	0.345679	0.222222	0.285932
Bc-B1-p4451224	0.299444	0.188889	0.254611
Bj-B1-p4452190	0.30642	0.2	0.259473
Bc-B1-p4471449	0.401235	0.244444	0.32074
Bj-B1-p4525172	0.326605	0.211111	0.27327
Bj-B1-p4536367	0.18	0.111111	0.1638
Bc-B1-p4547423	0.487901	0.244444	0.368877
Bc-B1-p4556035	0.487901	0.244444	0.368877
Bc-B1-p4595669	0.43679	0.288889	0.341397
Bc-B1-p4613303	0.444444	0.222222	0.345679
Bc-B1-p4643036	0.499753	0.311111	0.374877
Bc-B1-p4659117	0.472778	0.277778	0.361018
Bc-B1-p4698357	0.197531	0.111111	0.178022
Bj-B1-p4720286	0.486111	0.255556	0.367959
Bj-B1-p4743718	0.497778	0.244444	0.373886
Bc-B1-p4752164	0.422674	0.202247	0.333347
Bj-B1-p4772927	0.499012	0.266667	0.374506
Bj-B1-p4805735	0.285123	0.166667	0.244476
Bj-B1-p4873741	0.440679	0.277778	0.34358
Bj-B1-p4909273	0.424383	0.3	0.334332
Bj-B1-p4913221	0.472778	0.344444	0.361018
Bj-B1-p4925923	0.472778	0.344444	0.361018
Bj-B1-p4943875	0.472778	0.344444	0.361018
Bc-B1-p4980790	0.134012	0.0777778	0.125033
Bc-B1-p5000303	0.498386	0.329545	0.374192
Bc-B1-p5011361	0.484198	0.377778	0.366974
Bc-B1-p5017220	0.489568	0.344444	0.36973
Bc-B1-p5262482	0.466608	0.314607	0.357746
Bc-B1-p5308830	0.152778	0.0777778	0.141107
Bj-B1-p5347155	0.415494	0.211111	0.329176
Bc-B1-p5435610	0.497778	0.333333	0.373886
Bc-B1-p5627654	0.470123	0.266667	0.359615
Bc-B1-p5678511	0.470123	0.288889	0.359615
Bc-B1-p5792040	0.463641	0.303371	0.356159
Bc-B1-p5796144	0.472163	0.269663	0.360694
Bc-B1-p5845393	0.262716	0.2	0.228206
Bc-B1-p5898831	0.470123	0.244444	0.359615
Bj-B1-p5905378	0.470123	0.244444	0.359615
Bc-B1-p5968706	0.494524	0.290698	0.372247
Bc-B1-p6089016	0.49091	0.280899	0.370414
Bj-B1-p6130958	0.470123	0.288889	0.359615
Bj-B1-p6213540	0.385864	0.233333	0.311419
Bj-B1-p6219632	0.357373	0.193182	0.293516
Bj-B1-p6246027	0.446913	0.247191	0.347048
Bj-B1-p6248642	0.432778	0.255556	0.339129
Bc-B1-p6260872	0.435362	0.191011	0.340592
Bc-B1-p6267415	0.432778	0.188889	0.339129
Bc-B1-p6287951	0.383285	0.202247	0.309831
Bc-B1-p6307519	0.313272	0.188889	0.264202
Bj-B1-p6361849	0.106047	0.0898876	0.100424
Bc-B1-p6704453	0.106047	0.0898876	0.100424
Bj-B1-p6715555	0.206111	0.0111111	0.18487
Bj-B1-p6841940	0.432778	0.211111	0.339129
Bc-B1-p6905821	0.467346	0.322222	0.35814
Bj-B1-p6936729	0.464237	0.313953	0.356479
Bj-B1-p6992594	0.104938	0.0666667	0.0994323
Bj-B1-p7033524	0.451843	0.344828	0.349762
Bj-B1-p7040354	0.459646	0.352273	0.354009
Bc-B1-p7059874	0.46142	0.366667	0.354966
Bc-B1-p7065513	0.479548	0.370787	0.364565
Bc-B1-p7098812	0.498457	0.322222	0.374227
Bc-B1-p7186637	0.492362	0.247191	0.371152
Bj-B1-p7213756	0.493827	0.266667	0.371895
Bc-B1-p7314618	0.354076	0.206897	0.291391
Bj-B1-p7335281	0.35179	0.211111	0.289912
Bc-B1-p7344769	0.30642	0.177778	0.259473
Bj-B1-p7370569	0.357778	0.2	0.293775
Bc-B1-p7466871	0.222901	0.122222	0.198059
Bc-B1-p7489057	0.214568	0.111111	0.191548
Bc-B1-p7503279	0.206111	0.1	0.18487
Bc-B1-p7511082	0.19947	0.0898876	0.179576
Bc-B1-p7532935	0.127066	0.0909091	0.118993
Bc-B1-p7596307	0.32	0.177778	0.2688
Bj-B1-p7599940	0.206111	0.166667	0.18487
Bc-B1-p7780633	0.206111	0.122222	0.18487
Bc-B1-p7785750	0.302045	0.146067	0.25643
Bc-B1-p7853812	0.0960106	0.0786517	0.0914016
Bc-B1-p7855945	0.104938	0.0888889	0.0994323
Bc-B1-p7872459	0.479548	0.213483	0.364565
Bc-B1-p7889692	0.385864	0.233333	0.311419
Bj-B1-p7909011	0.391111	0.222222	0.314627
Bj-B1-p7926484	0.372175	0.224719	0.302918
Bc-B1-p7943988	0.380494	0.222222	0.308106
Bc-B1-p8038983	0.492188	0.261364	0.371063
Bj-B1-p8042292	0.489332	0.247191	0.369609
Bj-B1-p8048185	0.49091	0.258427	0.370414
Bj-B1-p8050020	0.489568	0.255556	0.36973
Bj-B1-p8073918	0.424383	0.0111111	0.334332
Bc-B1-p8089664	0.489332	0.247191	0.369609
Bc-B1-p8092165	0.499444	0.277778	0.374722
Bc-B1-p8103129	0.499012	0.266667	0.374506
Bc-B1-p8117259	0.464444	0.333333	0.35659
Bc-B1-p8128985	0.48	0.333333	0.3648
Bc-B1-p8140013	0.46142	0.322222	0.354966
Bc-B1-p8163102	0.477716	0.322222	0.36361
Bc-B1-p8165010	0.477716	0.322222	0.36361
Bc-B1-p8208496	0.472778	0.344444	0.361018
Bc-B1-p8257984	0.458272	0.333333	0.353265
Bc-B1-p8261764	0.231111	0.133333	0.204405
Bj-B1-p8289829	0.457329	0.325843	0.352754
Bj-B1-p8294211	0.4543	0.302326	0.351106
Bc-B1-p8301587	0.499937	0.224719	0.374968
Bc-B1-p8544759	0.479548	0.191011	0.364565
Bj-B1-p8552679	0.48216	0.233333	0.365921
Bc-B1-p8555927	0.48216	0.233333	0.365921
Bj-B1-p8564179	0.143457	0.0888889	0.133167
Bj-B1-p8577545	0.152778	0.1	0.141107
Bj-B1-p8581675	0.144931	0.0898876	0.134429
Bj-B1-p8600342	0.171049	0.122222	0.15642
Bj-B1-p8616562	0.455	0.233333	0.351488
Bj-B1-p8619827	0.498457	0.277778	0.374227
Bj-B1-p8645217	0.497778	0.288889	0.373886
Bc-B1-p8651978	0.48	0.311111	0.3648
Bj-B1-p8677655	0.448086	0.3	0.347696
Bc-B1-p8691697	0.188827	0.122222	0.170999
Bc-B1-p8754584	0.440679	0.3	0.34358
Bj-B1-p8791165	0.415494	0.3	0.329176
Bj-B1-p8795609	0.422674	0.292135	0.333347
Bj-B1-p8863803	0.481757	0.224719	0.365712
Bc-B1-p8876953	0.372175	0.247191	0.302918
Bc-B1-p8882143	0.30642	0.177778	0.259473
Bc-B1-p8897955	0.30642	0.177778	0.259473
Bc-B1-p8908973	0.493827	0.222222	0.371895
Bc-B1-p8938410	0.492531	0.211111	0.371238
Bc-B1-p8963606	0.391111	0.2	0.314627
Bc-B1-p8964363	0.491111	0.177778	0.370516
Bc-B1-p8968460	0.377793	0.213483	0.306429
Bc-B1-p8974054	0.391111	0.222222	0.314627
Bc-B1-p8992603	0.161975	0.133333	0.148857
Bc-B1-p9024663	0.095	0.0777778	0.0904875
Bc-B1-p9077348	0.161975	0.133333	0.148857
Bc-B1-p9078295	0.104938	0.0888889	0.0994323
Bj-B1-p9122785	0.494887	0.269663	0.37243
Bc-B1-p9130959	0.496049	0.266667	0.373017
Bj-B1-p9253581	0.415494	0.233333	0.329176
Bc-B1-p9272965	0.432356	0.195402	0.33889
Bc-B1-p9275993	0.43679	0.222222	0.341397
Bj-B1-p9284712	0.144931	0.0674157	0.134429
Bc-B1-p9338740	0.455	0.211111	0.351488
Bc-B1-p9418664	0.49596	0.235955	0.372972
Bc-B1-p9429912	0.485797	0.224719	0.367798
Bc-B1-p9436690	0.206111	0.144444	0.18487
Bj-B1-p9443506	0.487052	0.241379	0.368442
Bc-B1-p9446825	0.492362	0.247191	0.371152
Bj-B1-p9465115	0.492531	0.255556	0.371238
Bc-B1-p9540177	0.492362	0.247191	0.371152
Bc-B1-p9623702	0.492531	0.255556	0.371238
Bc-B1-p9642156	0.492531	0.255556	0.371238
Bj-B1-p9682804	0.484198	0.244444	0.366974
Bj-B1-p9714612	0.486111	0.255556	0.367959
Bc-B1-p9714816	0.486111	0.255556	0.367959
Bj-B1-p9726790	0.499938	0.233333	0.374969
Bj-B1-p9832677	0.5	0.244444	0.375
Bc-B1-p9840614	0.222901	0.166667	0.198059
Bc-B1-p9897960	0.494887	0.202247	0.37243
Bc-B1-p9913665	0.383285	0.224719	0.309831
Bc-B1-p9983279	0.292346	0.177778	0.249613
Bc-B1-p9990369	0.272756	0.168539	0.235558
Bc-B1-p9995981	0.280268	0.157303	0.240993
Bc-B1-p9997515	0.285123	0.166667	0.244476
Bc-B1-p10015380	0.313272	0.188889	0.264202
Bc-B1-p10044086	0.333086	0.177778	0.277613
Bc-B1-p10071609	0.285123	0.144444	0.244476
Bc-B1-p10078580	0.292346	0.155556	0.249613
Bc-B1-p10844708	0.35179	0.166667	0.289912
Bc-B1-p10844852	0.35179	0.166667	0.289912
Bc-B1-p10864725	0.363642	0.166667	0.297524
Bc-B1-p10866772	0.380494	0.2	0.308106
Bj-B1-p10945985	0.280268	0.11236	0.240993
Bc-B1-p10951326	0.285123	0.122222	0.244476
Bc-B1-p11077762	0.239198	0.122222	0.21059
Bj-B1-p11361570	0.360561	0.224719	0.295559
Bj-B1-p11371208	0.357778	0.222222	0.293775
Bj-B1-p11378963	0.360561	0.224719	0.295559
Bj-B1-p11382450	0.360561	0.224719	0.295559
Bj-B1-p11398881	0.363642	0.233333	0.297524
Bj-B1-p11415493	0.380494	0.244444	0.308106
Bc-B1-p11421629	0.372175	0.224719	0.302918
Bc-B1-p11465592	0.35179	0.211111	0.289912
Bc-B1-p11534014	0.345679	0.2	0.285932
Bj-B1-p11584578	0.363378	0.159091	0.297356
Bj-B1-p11618552	0.38865	0.168539	0.313126
Bj-B1-p11650856	0.396235	0.211111	0.317734
Bc-B1-p11662170	0.396235	0.211111	0.317734
Bj-B1-p11696790	0.399003	0.213483	0.319401
Bj-B1-p11716307	0.396235	0.211111	0.317734
Bj-B1-p11740036	0.396235	0.211111	0.317734
Bc-B1-p11905716	0.415494	0.255556	0.329176
Bc-B1-p12088474	0.448086	0.277778	0.347696
Bc-B1-p12110248	0.451605	0.288889	0.349631
Bc-B1-p12116906	0.458272	0.311111	0.353265
Bj-B1-p12132563	0.448086	0.277778	0.347696
Bj-B1-p12194045	0.451605	0.288889	0.349631
Bc-B1-p12266069	0.448086	0.277778	0.347696
Bc-B1-p12272744	0.43679	0.266667	0.341397
Bj-B1-p12273929	0.432778	0.255556	0.339129
Bj-B1-p12287941	0.43679	0.266667	0.341397
Bj-B1-p12297186	0.43679	0.266667	0.341397
Bj-B1-p12298343	0.432778	0.255556	0.339129
Bj-B1-p12313542	0.437952	0.261364	0.342051
Bj-B1-p12314243	0.439338	0.269663	0.342829
Bj-B1-p12321967	0.432778	0.255556	0.339129
Bj-B1-p12381451	0.451605	0.2	0.349631
Bc-B1-p12386775	0.443189	0.213483	0.344981
Bc-B1-p12409054	0.418192	0.235955	0.33075
Bc-B1-p12413144	0.415494	0.233333	0.329176
Bc-B1-p12426047	0.43679	0.222222	0.341397
Bc-B1-p12439640	0.428642	0.222222	0.336775
Bc-B1-p12443230	0.431259	0.247191	0.338267
Bc-B1-p12452963	0.43679	0.266667	0.341397
Bj-B1-p12493154	0.455	0.3	0.351488
Bc-B1-p12493467	0.455	0.3	0.351488
Bc-B1-p12498540	0.455	0.3	0.351488
Bc-B1-p12566812	0.357778	0.244444	0.293775
Bj-B1-p12576254	0.357778	0.288889	0.293775
Bc-B1-p12580146	0.35179	0.255556	0.289912
Bc-B1-p12594646	0.360561	0.247191	0.295559
Bc-B1-p12595371	0.363642	0.255556	0.297524
Bc-B1-p12641968	0.377793	0.303371	0.306429
Bc-B1-p12691380	0.363642	0.277778	0.297524
Bc-B1-p12693141	0.363642	0.277778	0.297524
Bc-B1-p12892456	0.432778	0.277778	0.339129
Bc-B1-p12899982	0.432778	0.277778	0.339129
Bc-B1-p12964882	0.431259	0.269663	0.338267
Bc-B1-p12995659	0.422674	0.247191	0.333347
Bc-B1-p13007373	0.42	0.244444	0.3318
Bc-B1-p13011381	0.42	0.244444	0.3318
Bc-B1-p13057825	0.428642	0.244444	0.336775
Bc-B1-p13194858	0.152778	0.1	0.141107
Bc-B1-p13238746	0.152778	0.1	0.141107
Bc-B1-p13242437	0.154337	0.101124	0.142427
Bc-B1-p13353625	0.413584	0.247191	0.328058
Bj-B1-p13428648	0.152778	0.0555556	0.141107
Bc-B1-p13529017	0.134012	0.0555556	0.125033
Bc-B1-p13581103	0.134012	0.0777778	0.125033
Bc-B1-p13586063	0.134012	0.0777778	0.125033
Bc-B1-p13628584	0.470123	0.288889	0.359615
Bc-B1-p13636373	0.470123	0.288889	0.359615
Bj-B1-p13812989	0.161975	0.133333	0.148857
Bj-B1-p13855791	0.313272	0.233333	0.264202
Bc-B1-p13857044	0.188827	0.122222	0.170999
Bc-B1-p13869449	0.32	0.244444	0.2688
Bj-B1-p13891923	0.161975	0.133333	0.148857
Bc-B1-p13901201	0.322687	0.247191	0.270623
Bj-B1-p13969831	0.190696	0.123596	0.172513
Bc-B1-p13982845	0.32	0.244444	0.2688
Bj-B1-p14037261	0.197531	0.133333	0.178022
Bj-B1-p14045672	0.190696	0.123596	0.172513
Bj-B1-p14096481	0.114753	0.0777778	0.108169
Bj-B1-p14131591	0.114753	0.0777778	0.108169
Bj-B1-p14183809	0.181795	0.134831	0.16527
Bc-B1-p14205659	0.18	0.133333	0.1638
Bc-B1-p14249756	0.277778	0.2	0.239198
Bc-B1-p14325112	0.277778	0.2	0.239198
Bc-B1-p14460017	0.197531	0.155556	0.178022
Bj-B1-p14486328	0.124444	0.0888889	0.116701
Bc-B1-p14492392	0.285123	0.211111	0.244476
Bc-B1-p14492447	0.285123	0.211111	0.244476
Bj-B1-p14511106	0.124444	0.0888889	0.116701
Bc-B1-p14514159	0.190696	0.146067	0.172513
Bc-B1-p14536872	0.309052	0.157303	0.261295
Bc-B1-p14567904	0.322687	0.157303	0.270623
Bc-B1-p14577341	0.357373	0.193182	0.293516
Bc-B1-p14616804	0.333086	0.177778	0.277613
Bc-B1-p14809222	0.326605	0.166667	0.27327
Bc-B1-p14819612	0.265118	0.157303	0.229974
Bc-B1-p14829973	0.357778	0.222222	0.293775
Bc-B1-p14894939	0.375	0.233333	0.304688
Bc-B1-p14899131	0.292346	0.155556	0.249613
Bc-B1-p15031864	0.1354	0.101124	0.126233
Bc-B1-p15062927	0.1354	0.101124	0.126233
Bc-B1-p15180758	0.171049	0.144444	0.15642
Bc-B1-p15219365	0.385864	0.233333	0.311419
Bc-B1-p15225916	0.369383	0.222222	0.301161
Bc-B1-p15271539	0.383285	0.247191	0.309831
Bc-B1-p15370799	0.342192	0.213483	0.283644
Bc-B1-p15385584	0.35179	0.211111	0.289912
Bc-B1-p15386857	0.35179	0.211111	0.289912
Bc-B1-p15402120	0.35179	0.211111	0.289912
Bc-B1-p15411303	0.35179	0.188889	0.289912
Bc-B1-p15722051	0.329314	0.213483	0.27509
Bc-B1-p15752891	0.326605	0.211111	0.27327
Bc-B1-p15757059	0.326605	0.211111	0.27327
Bc-B1-p15757368	0.326605	0.211111	0.27327
Bc-B1-p15771487	0.326605	0.211111	0.27327
Bj-B1-p15855777	0.326605	0.211111	0.27327
Bc-B1-p15863748	0.326605	0.211111	0.27327
Bc-B1-p15871070	0.326605	0.211111	0.27327
Bc-B1-p15871916	0.326605	0.211111	0.27327
Bc-B1-p15881764	0.326605	0.211111	0.27327
Bc-B1-p15889685	0.326605	0.211111	0.27327
Bc-B1-p15897864	0.299444	0.211111	0.254611
Bc-B1-p15927162	0.152778	0.122222	0.141107
Bc-B1-p16004363	0.171049	0.144444	0.15642
Bc-B1-p16055986	0.114753	0.0111111	0.108169
Bj-B1-p16060095	0.114753	0.0111111	0.108169
Bc-B1-p16097751	0.152778	0.122222	0.141107
Bc-B1-p16190747	0.171049	0.122222	0.15642
Bc-B1-p16224399	0.171049	0.122222	0.15642
Bc-B1-p16230010	0.171049	0.122222	0.15642
Bc-B1-p16231029	0.171049	0.122222	0.15642
Bc-B1-p16236811	0.18	0.133333	0.1638
Bc-B1-p16253966	0.171049	0.122222	0.15642
Bj-B1-p16320899	0.171049	0.122222	0.15642
Bc-B1-p16325247	0.171049	0.122222	0.15642
Bj-B1-p16346066	0.171049	0.122222	0.15642
Bc-B1-p16348997	0.181795	0.134831	0.16527
Bj-B1-p16374293	0.188827	0.144444	0.170999
Bj-B1-p16447960	0.188827	0.144444	0.170999
Bj-B1-p16578569	0.369383	0.222222	0.301161
Bj-B1-p16611788	0.391111	0.244444	0.314627
Bj-B1-p16623355	0.380494	0.222222	0.308106
Bc-B1-p16651368	0.0960106	0.0337079	0.0914016
Bc-B1-p18417139	0.369383	0.155556	0.301161
Bc-B1-p19553950	0.377793	0.168539	0.306429
Bc-B1-p20751399	0.255	0.122222	0.222488
Bc-B1-p21490934	0.262716	0.133333	0.228206
Bc-B1-p22999807	0.257354	0.191011	0.224238
Bc-B1-p28544261	0.152778	0.0777778	0.141107
Bc-B1-p28786871	0.124444	0.0666667	0.116701
Bc-B1-p28822947	0.106047	0.0449438	0.100424
Bc-B1-p28885492	0.125742	0.0674157	0.117836
Bc-B1-p28891793	0.125742	0.0674157	0.117836
Bc-B1-p28964730	0.114753	0.0555556	0.108169
Bc-B1-p29062588	0.114753	0.0555556	0.108169
Bc-B1-p29139337	0.115958	0.0561798	0.109235
Bc-B1-p29142838	0.115958	0.0561798	0.109235
Bc-B1-p29160591	0.114753	0.0555556	0.108169
Bc-B1-p29395577	0.114753	0.0555556	0.108169
Bc-B1-p29761441	0.1354	0.0561798	0.126233
Bc-B1-p30045057	0.1354	0.0561798	0.126233
Bc-B1-p30057567	0.1354	0.0561798	0.126233
Bc-B1-p30143781	0.143457	0.0666667	0.133167
Bc-B1-p30215298	0.134012	0.0555556	0.125033
Bc-B1-p30314466	0.134012	0.0555556	0.125033
Bc-B1-p30555239	0.197531	0.133333	0.178022
Bc-B1-p30655775	0.134012	0.0555556	0.125033
Bc-B1-p30720364	0.134012	0.0555556	0.125033
Bc-B1-p31117239	0.206111	0.122222	0.18487
Bc-B1-p31142609	0.214568	0.133333	0.191548
Bc-B1-p31166313	0.214568	0.133333	0.191548
Bc-B1-p31982362	0.161975	0.0666667	0.148857
Bc-B1-p31995549	0.161975	0.0666667	0.148857
Bc-B1-p32020465	0.161975	0.0666667	0.148857
Bc-B1-p32119506	0.171049	0.0777778	0.15642
Bj-B1-p32179013	0.18	0.0888889	0.1638
Bc-B1-p32301461	0.1354	0.101124	0.126233
Bc-B1-p32306831	0.30642	0.2	0.259473
Bc-B1-p32487262	0.095	0.0555556	0.0904875
Bj-B1-p32548054	0.171049	0.0111111	0.15642
Bj-B1-p32926851	0.197531	0.111111	0.178022
Bc-B1-p32931568	0.197531	0.111111	0.178022
Bj-B1-p32939981	0.206111	0.122222	0.18487
Bc-B1-p32962044	0.214568	0.133333	0.191548
Bj-B1-p33063328	0.134012	0.0111111	0.125033
Bc-B1-p33438810	0.249463	0.157303	0.218347
Bc-B1-p33628834	0.206111	0.144444	0.18487
Bc-B1-p33645563	0.294912	0.202247	0.251426
Bj-B1-p33652887	0.30642	0.2	0.259473
Bj-B1-p33664934	0.270309	0.144444	0.233775
Bj-B1-p33672879	0.214568	0.0888889	0.191548
Bj-B1-p33695998	0.206111	0.1	0.18487
Bj-B1-p33714463	0.124444	0.0666667	0.116701
Bc-B1-p33718902	0.206111	0.1	0.18487
Bj-B1-p33722698	0.206111	0.1	0.18487
Bj-B1-p33735216	0.095	0.0555556	0.0904875
Bj-B1-p33738704	0.206111	0.1	0.18487
Bj-B1-p33742418	0.206111	0.1	0.18487
Bj-B1-p33748739	0.171049	0.0777778	0.15642
Bj-B1-p33753370	0.0970429	0.0340909	0.0923342
Bc-B1-p33761605	0.0960106	0.0561798	0.0914016
Bj-B1-p33765457	0.171049	0.0777778	0.15642
Bj-B1-p33766861	0.172769	0.0786517	0.157844
Bj-B1-p33779187	0.095	0.0333333	0.0904875
Bj-B1-p33799326	0.206111	0.1	0.18487
Bc-B1-p33818940	0.095	0.0555556	0.0904875
Bj-B1-p33866614	0.095	0.0555556	0.0904875
Bc-B1-p33889234	0.095	0.0555556	0.0904875
Bj-B1-p33935732	0.104938	0.0666667	0.0994323
Bj-B1-p33942135	0.104938	0.0666667	0.0994323
Bj-B1-p33945831	0.104938	0.0666667	0.0994323
Bc-B1-p33997956	0.134012	0.0777778	0.125033
Bj-B1-p34035367	0.134012	0.0777778	0.125033
Bc-B1-p34086491	0.134012	0.0777778	0.125033
Bj-B1-p34099802	0.124444	0.0666667	0.116701
Bc-B1-p34101820	0.206111	0.1	0.18487
Bc-B1-p34180753	0.206111	0.1	0.18487
Bc-B1-p34198314	0.208118	0.101124	0.186461
Bc-B1-p34243181	0.206111	0.1	0.18487
Bc-B1-p34337883	0.0960106	0.0561798	0.0914016
Bc-B1-p34623715	0.124444	0.0666667	0.116701
Bc-B1-p35039325	0.128419	0.0689655	0.120173
Bc-B1-p35075959	0.134012	0.0777778	0.125033
Bc-B1-p35081912	0.206111	0.1	0.18487
Bj-B1-p35086494	0.152778	0.1	0.141107
Bc-B1-p35102211	0.206111	0.1	0.18487
Bc-B1-p35200431	0.206111	0.1	0.18487
Bj-B1-p35503658	0.095	0.0555556	0.0904875
Bj-B1-p35512640	0.095	0.0555556	0.0904875
Bj-B1-p35523092	0.095	0.0555556	0.0904875
Bj-B1-p35525704	0.0960106	0.0561798	0.0914016
Bc-B1-p35573506	0.206111	0.1	0.18487
Bc-B1-p35605611	0.206111	0.1	0.18487
Bj-B1-p35612865	0.206111	0.1	0.18487
Bj-B1-p35715571	0.208118	0.101124	0.186461
Bj-B1-p35796327	0.134012	0.0777778	0.125033
Bj-B1-p35802704	0.152778	0.0111111	0.141107
Bc-B1-p35810909	0.095	0.0555556	0.0904875
Bj-B1-p35844888	0.197531	0.0888889	0.178022
Bj-B1-p35854640	0.197531	0.0888889	0.178022
Bj-B1-p35863654	0.095	0.0555556	0.0904875
Bc-B1-p35908044	0.410864	0.2	0.32646
Bj-B1-p35915947	0.43679	0.2	0.341397
Bj-B1-p35920217	0.277778	0.133333	0.239198
Bj-B1-p35951123	0.444444	0.244444	0.345679
Bc-B1-p36003972	0.493827	0.311111	0.371895
Bc-B1-p36009603	0.366231	0.091954	0.299168
Bc-B1-p36011403	0.333086	0.0666667	0.277613
Bc-B1-p36103427	0.466608	0.269663	0.357746
Bj-B1-p36105320	0.46875	0.272727	0.358887
Bc-B1-p36148114	0.48384	0.168539	0.36679
Bc-B1-p36179336	0.255	0.0777778	0.222488
Bc-B1-p36194183	0.104938	0.0666667	0.0994323
Bc-B1-p36204329	0.104938	0.0666667	0.0994323
Bj-B1-p36312228	0.197531	0.133333	0.178022
Bc-B1-p36462839	0.231111	0.177778	0.204405
Bc-B1-p36464199	0.239198	0.166667	0.21059
Bc-B1-p36695095	0.418192	0.213483	0.33075
Bj-B1-p36700602	0.499938	0.322222	0.374969
Bc-B1-p36728488	0.496975	0.277778	0.373483
Bc-B1-p36748110	0.486111	0.3	0.367959
Bc-B1-p36749774	0.255	0.144444	0.222488
Bc-B1-p36772579	0.231111	0.111111	0.204405
Bc-B1-p36895930	0.467346	0.233333	0.35814
Bj-B1-p36897458	0.467346	0.233333	0.35814
Bj-B1-p36923319	0.474751	0.258427	0.362057
Bc-B1-p36926615	0.499012	0.244444	0.374506
Bj-B1-p36936718	0.498457	0.3	0.374227
Bc-B1-p36940329	0.499748	0.348315	0.374874
Bj-B1-p36944940	0.104938	0	0.0994323
Bj-B1-p36952186	0.380494	0.222222	0.308106
Bj-B1-p36956744	0.440679	0.277778	0.34358
Bj-B1-p36958355	0.443189	0.280899	0.344981
Bc-B1-p36970640	0.451605	0.288889	0.349631
Bj-B1-p36991960	0.391833	0.255814	0.315067
Bc-B1-p36995036	0.48216	0.188889	0.365921
Bj-B1-p37021619	0.165289	0.159091	0.151629
Bj-B1-p37074592	0.479548	0.280899	0.364565
Bc-B1-p37082654	0.410864	0.244444	0.32646
Bj-B1-p37089905	0.43679	0.288889	0.341397
Bc-B1-p37264474	0.30642	0.177778	0.259473
Bc-B1-p37292453	0.464444	0.244444	0.35659
Bj-B1-p37302102	0.494887	0.224719	0.37243
Bc-B1-p37304978	0.493827	0.244444	0.371895
Bj-B1-p37349218	0.143457	0.0888889	0.133167
Bj-B1-p37360363	0.161975	0.0888889	0.148857
Bj-B1-p37361819	0.161975	0.0888889	0.148857
Bj-B1-p37367189	0.496687	0.267442	0.373338
Bc-B1-p37424109	0.396235	0.211111	0.317734
Bj-B1-p37430599	0.406111	0.233333	0.323648
Bj-B1-p37460176	0.124444	0.0888889	0.116701
Bj-B1-p37464826	0.134012	0.1	0.125033
Bj-B1-p37503253	0.43679	0.266667	0.341397
Bj-B1-p37508743	0.124444	0.0888889	0.116701
Bj-B1-p37516584	0.313272	0.277778	0.264202
Bc-B1-p37530042	0.458272	0.333333	0.353265
Bc-B1-p37537300	0.432778	0.277778	0.339129
Bj-B1-p37556068	0.485797	0.314607	0.367798
Bj-B1-p37621302	0.152778	0.1	0.141107
Bc-B1-p37632209	0.428642	0.2	0.336775
Bj-B1-p37687665	0.43679	0.266667	0.341397
Bc-B1-p37705878	0.486111	0.3	0.367959
Bc-B1-p37715690	0.48216	0.255556	0.365921
Bj-B1-p37750737	0.239198	0.144444	0.21059
Bc-B1-p37823628	0.326605	0.144444	0.27327
Bj-B1-p37831581	0.415494	0.211111	0.329176
Bj-B1-p37835656	0.161975	0.0666667	0.148857
Bj-B1-p37868739	0.475309	0.266667	0.362349
Bc-B1-p37886080	0.496049	0.333333	0.373017
Bc-B1-p37946878	0.26467	0.244186	0.229645
Bc-B1-p37969957	0.326605	0.233333	0.27327
Bj-B1-p37987994	0.0960106	0.011236	0.0914016
Bj-B1-p37994148	0.422674	0.179775	0.333347
Bj-B1-p38018437	0.277778	0.2	0.239198
Bc-B1-p38069734	0.399003	0.213483	0.319401
Bj-B1-p38079600	0.486111	0.277778	0.367959
Bj-B1-p38083685	0.48	0.311111	0.3648
Bj-B1-p38111644	0.216639	0.0898876	0.193173
Bc-B1-p38126358	0.497778	0.333333	0.373886
Bc-B1-p38132799	0.3101	0.151163	0.262019
Bj-B1-p38141928	0.239198	0.122222	0.21059
Bc-B1-p38160163	0.333086	0.177778	0.277613
Bj-B1-p38164664	0.345679	0.222222	0.285932
Bj-B1-p38165575	0.357778	0.222222	0.293775
Bj-B1-p38229377	0.495	0.3	0.372488
Bj-B1-p38242668	0.208118	0.101124	0.186461
Bj-B1-p38346205	0.114753	0.0333333	0.108169
Bc-B1-p38359072	0.339444	0.188889	0.281833
Bc-B1-p38363464	0.375	0.25	0.304688
Bj-B1-p38384150	0.42	0.155556	0.3318
Bj-B1-p38392253	0.124444	0.0888889	0.116701
Bc-B1-p38405558	0.124444	0.0666667	0.116701
Bj-B1-p38417915	0.161975	0.0666667	0.148857
Bj-B1-p38418798	0.152778	0.0555556	0.141107
Bc-B1-p38467743	0.315932	0.168539	0.266026
Bc-B1-p38630028	0.214568	0.111111	0.191548
Bc-B1-p38630732	0.222901	0.1	0.198059
Bc-B1-p38642237	0.172769	0.0786517	0.157844
Bc-B1-p38642343	0.171049	0.0777778	0.15642
Bc-B1-p38711133	0.171049	0.122222	0.15642
Bj-B1-p38736074	0.5	0.266667	0.375
Bj-B1-p38747028	0.498457	0.255556	0.374227
Bj-B1-p38754585	0.491111	0.155556	0.370516
Bj-B1-p38759603	0.498457	0.166667	0.374227
Bc-B1-p38804071	0.470123	0.311111	0.359615
Bj-B1-p38837723	0.467346	0.211111	0.35814
Bc-B1-p38876727	0.49596	0.325843	0.372972
Bj-B1-p38951087	0.486111	0.3	0.367959
Bj-B1-p38959336	0.498457	0.322222	0.374227
Bc-B1-p38993571	0.472778	0.277778	0.361018
Bj-B1-p39053649	0.492531	0.277778	0.371238
Bj-B1-p39114158	0.375	0.211111	0.304688
Bj-B1-p39331711	0.104938	0.0888889	0.0994323
Bj-B1-p39356634	0.443189	0.213483	0.344981
Bc-B1-p39383599	0.285123	0.166667	0.244476
Bc-B1-p39434162	0.197531	0.133333	0.178022
Bj-B1-p39446945	0.188827	0.122222	0.170999
Bj-B1-p39452171	0.401235	0.244444	0.32074
Bj-B1-p39464716	0.277778	0.155556	0.239198
Bc-B1-p39535270	0.239198	0.166667	0.21059
Bc-B1-p39745765	0.444444	0.311111	0.345679
Bj-B1-p39779981	0.494887	0.314607	0.37243
Bj-B1-p39787214	0.487628	0.325843	0.368737
Bc-B1-p39827679	0.222901	0.144444	0.198059
Bc-B1-p39830299	0.345679	0.222222	0.285932
Bc-B1-p39834226	0.220901	0.137931	0.196502
Bj-B1-p39844666	0.220901	0.16092	0.196502
Bj-B1-p39872706	0.43679	0.288889	0.341397
Bj-B1-p39876538	0.222901	0.166667	0.198059
Bj-B1-p39892467	0.48	0.333333	0.3648
Bj-B1-p39921684	0.231111	0.111111	0.204405
Bj-B1-p39932815	0.197531	0.133333	0.178022
Bc-B1-p39961905	0.134012	0.1	0.125033
Bj-B1-p40062507	0.222901	0.144444	0.198059
Bc-B1-p40179762	0.313272	0.188889	0.264202
Bc-B1-p40203243	0.270309	0.188889	0.233775
Bc-B1-p40207596	0.464444	0.244444	0.35659
Bc-B1-p40210569	0.463641	0.235955	0.356159
Bc-B1-p40252439	0.492531	0.277778	0.371238
Bj-B1-p40333801	0.197531	0.155556	0.178022
Bj-B1-p40348169	0.197531	0.133333	0.178022
Bj-B1-p40438614	0.172769	0.123596	0.157844
Bc-B1-p40498601	0.460548	0.202247	0.354496
Bc-B1-p40504056	0.472778	0.255556	0.361018
Bj-B1-p40586835	0.48	0.244444	0.3648
Bc-B1-p40596941	0.489332	0.247191	0.369609
Bc-B1-p40618533	0.208118	0.101124	0.186461
Bc-B1-p40671493	0.5	0.235955	0.375
Bc-B1-p40678664	0.487901	0.177778	0.368877
Bc-B1-p40686396	0.498457	0.255556	0.374227
Bc-B1-p40689297	0.496049	0.244444	0.373017
Bj-B1-p40698518	0.448086	0.255556	0.347696
Bc-B1-p40699197	0.460548	0.247191	0.354496
Bc-B1-p40734387	0.487901	0.266667	0.368877
Bj-B1-p40817349	0.214568	0.2	0.191548
Bj-B1-p41137689	0.391111	0.244444	0.314627
Bc-B1-p41149719	0.410864	0.266667	0.32646
Bc-B1-p41163570	0.377793	0.235955	0.306429
Bj-B1-p41166106	0.104938	0.0666667	0.0994323
Bc-B1-p41175774	0.39389	0.224719	0.316315
Bj-B1-p41224607	0.339444	0.166667	0.281833
Bc-B1-p41301114	0.208118	0.101124	0.186461
Bc-B1-p41302880	0.206111	0.1	0.18487
Bc-B1-p41322036	0.214568	0.111111	0.191548
Bc-B1-p41322938	0.206111	0.1	0.18487
Bc-B1-p41381639	0.206111	0.1	0.18487
Bj-B2-p34352	0.171049	0.122222	0.15642
Bj-B2-p37275	0.214568	0.0666667	0.191548
Bj-B2-p55748	0.095	0.1	0.0904875
Bc-B2-p727960	0.197531	0.133333	0.178022
Bc-B2-p743915	0.339444	0.211111	0.281833
Bc-B2-p752592	0.401235	0.266667	0.32074
Bc-B2-p779192	0.444444	0.288889	0.345679
Bc-B2-p789490	0.424383	0.277778	0.334332
Bc-B2-p795853	0.432778	0.3	0.339129
Bc-B2-p821172	0.477716	0.322222	0.36361
Bc-B2-p824842	0.46142	0.3	0.354966
Bc-B2-p828369	0.470123	0.333333	0.359615
Bc-B2-p894654	0.444444	0.266667	0.345679
Bc-B2-p924888	0.466608	0.269663	0.357746
Bc-B2-p940337	0.475309	0.266667	0.362349
Bc-B2-p994987	0.472778	0.277778	0.361018
Bc-B2-p1005791	0.470123	0.244444	0.359615
Bc-B2-p1023115	0.464444	0.222222	0.35659
Bc-B2-p1027157	0.466608	0.224719	0.357746
Bj-B2-p1039894	0.345679	0.155556	0.285932
Bc-B2-p1058164	0.326605	0.144444	0.27327
Bj-B2-p1063252	0.188827	0.1	0.170999
Bj-B2-p1072118	0.134012	0.0777778	0.125033
Bc-B2-p1074273	0.134012	0.0777778	0.125033
Bj-B2-p1085170	0.147972	0.091954	0.137024
Bc-B2-p1152509	0.152778	0.0777778	0.141107
Bc-B2-p1155450	0.152778	0.0777778	0.141107
Bc-B2-p1164175	0.188827	0.1	0.170999
Bj-B2-p1184574	0.188827	0.1	0.170999
Bj-B2-p1189912	0.171049	0.0777778	0.15642
Bc-B2-p1204491	0.152778	0.0555556	0.141107
Bj-B2-p1237752	0.152778	0.0555556	0.141107
Bj-B2-p1251317	0.299444	0.144444	0.254611
Bj-B2-p1257283	0.299444	0.122222	0.254611
Bj-B2-p1286364	0.380494	0.222222	0.308106
Bj-B2-p1305411	0.491111	0.266667	0.370516
Bj-B2-p1424800	0.285123	0.122222	0.244476
Bj-B2-p1434121	0.32	0.155556	0.2688
Bj-B2-p1506238	0.496049	0.244444	0.373017
Bj-B2-p1553205	0.458272	0.2	0.353265
Bc-B2-p1682831	0.464444	0.311111	0.35659
Bj-B2-p1861858	0.363642	0.255556	0.297524
Bj-B2-p1908178	0.455	0.255556	0.351488
Bj-B2-p2046014	0.309052	0.179775	0.261295
Bc-B2-p2095931	0.311725	0.25	0.263139
Bc-B2-p2100597	0.333086	0.2	0.277613
Bc-B2-p2110952	0.272756	0.191011	0.235558
Bc-B2-p2120049	0.270309	0.188889	0.233775
Bc-B2-p2129091	0.255	0.166667	0.222488
Bj-B2-p2283986	0.239198	0.1	0.21059
Bc-B2-p2292329	0.241447	0.101124	0.212299
Bc-B2-p2384198	0.280268	0.157303	0.240993
Bc-B2-p2453723	0.313272	0.144444	0.264202
Bc-B2-p2477686	0.369383	0.222222	0.301161
Bj-B2-p2521408	0.410864	0.288889	0.32646
Bj-B2-p2522549	0.415494	0.277778	0.329176
Bj-B2-p2525952	0.415494	0.277778	0.329176
Bj-B2-p2539126	0.48384	0.280899	0.36679
Bc-B2-p2673689	0.496975	0.277778	0.373483
Bc-B2-p2735391	0.493827	0.288889	0.371895
Bc-B2-p2738870	0.493688	0.280899	0.371824
Bc-B2-p2867667	0.498422	0.247191	0.37421
Bc-B2-p2972989	0.313272	0.211111	0.264202
Bc-B2-p3010381	0.477716	0.3	0.36361
Bc-B2-p3015401	0.467346	0.3	0.35814
Bc-B2-p3028818	0.486111	0.322222	0.367959
Bc-B2-p3034822	0.499444	0.277778	0.374722
Bc-B2-p3128925	0.498457	0.255556	0.374227
Bc-B2-p3129585	0.479548	0.258427	0.364565
Bc-B2-p3137634	0.470123	0.244444	0.359615
Bj-B2-p3272287	0.125742	0.0674157	0.117836
Bc-B2-p3411983	0.396235	0.233333	0.317734
Bj-B2-p3442109	0.270309	0.144444	0.233775
Bj-B2-p3632421	0.333086	0.133333	0.277613
Bj-B2-p3656770	0.354564	0.213483	0.291706
Bj-B2-p3663430	0.354564	0.213483	0.291706
Bj-B2-p3666276	0.35179	0.211111	0.289912
Bj-B2-p3773653	0.43679	0.288889	0.341397
Bc-B2-p3818161	0.440679	0.233333	0.34358
Bj-B2-p3826593	0.410864	0.222222	0.32646
Bj-B2-p3833947	0.444444	0.244444	0.345679
Bj-B2-p3859185	0.48	0.288889	0.3648
Bj-B2-p3861201	0.484198	0.288889	0.366974
Bc-B2-p3959500	0.492362	0.224719	0.371152
Bc-B2-p4040469	0.415494	0.166667	0.329176
Bj-B2-p4490850	0.190696	0.123596	0.172513
Bj-B2-p4503404	0.280268	0.157303	0.240993
Bc-B2-p4578958	0.363642	0.211111	0.297524
Bc-B2-p4658536	0.366431	0.168539	0.299295
Bc-B2-p4685338	0.366431	0.235955	0.299295
Bc-B2-p5558711	0.152778	0.122222	0.141107
Bc-B2-p1924958	0.472958	0.27907	0.361114
Bc-B2-p5566458	0.152778	0.122222	0.141107
Bj-B2-p5593239	0.152778	0.122222	0.141107
Bj-B2-p5614187	0.144931	0.134831	0.134429
Bj-B2-p5635401	0.277778	0.222222	0.239198
Bc-B2-p5643189	0.277778	0.222222	0.239198
Bj-B2-p5675704	0.299444	0.233333	0.254611
Bj-B2-p5965585	0.35179	0.255556	0.289912
Bj-B2-p5969688	0.35179	0.255556	0.289912
Bc-B2-p6059493	0.339444	0.211111	0.281833
Bj-B2-p6543306	0.152778	0.122222	0.141107
Bj-B2-p6545918	0.144931	0.11236	0.134429
Bc-B2-p7550538	0.262716	0.111111	0.228206
Bc-B2-p7551277	0.262716	0.111111	0.228206
Bc-B2-p7559081	0.262716	0.111111	0.228206
Bc-B2-p7561811	0.255	0.122222	0.222488
Bj-B2-p7625313	0.270309	0.144444	0.233775
Bj-B2-p7641552	0.265118	0.134831	0.229974
Bc-B2-p7652332	0.262716	0.133333	0.228206
Bc-B2-p7666965	0.262716	0.155556	0.228206
Bj-B2-p7680870	0.262716	0.155556	0.228206
Bj-B2-p7696757	0.267562	0.159091	0.231767
Bj-B2-p7709181	0.262716	0.155556	0.228206
Bj-B2-p7753098	0.239198	0.122222	0.21059
Bj-B2-p7927303	0.241447	0.123596	0.212299
Bj-B2-p7935956	0.239198	0.122222	0.21059
Bj-B2-p7956979	0.265118	0.179775	0.229974
Bj-B2-p7971933	0.222901	0.144444	0.198059
Bc-B2-p7972993	0.239198	0.144444	0.21059
Bj-B2-p8031977	0.489088	0.261364	0.369485
Bc-B2-p8039413	0.495868	0.272727	0.372925
Bj-B2-p8052147	0.467346	0.277778	0.35814
Bc-B2-p8190661	0.299444	0.166667	0.254611
Bj-B2-p8272266	0.326605	0.166667	0.27327
Bj-B2-p8354827	0.380494	0.2	0.308106
Bj-B2-p8361192	0.380494	0.2	0.308106
Bj-B2-p8365774	0.399003	0.235955	0.319401
Bj-B2-p8368825	0.380494	0.2	0.308106
Bc-B2-p8374785	0.380494	0.2	0.308106
Bc-B2-p8430488	0.415494	0.188889	0.329176
Bj-B2-p8437605	0.372175	0.179775	0.302918
Bc-B2-p8479584	0.399003	0.168539	0.319401
Bc-B2-p8507997	0.333086	0.133333	0.277613
Bc-B2-p8549973	0.345679	0.155556	0.285932
Bc-B2-p8561538	0.342192	0.146067	0.283644
Bc-B2-p8569217	0.345679	0.155556	0.285932
Bj-B2-p8587741	0.24716	0.133333	0.216616
Bc-B2-p8613796	0.24716	0.133333	0.216616
Bj-B2-p8701569	0.24716	0.133333	0.216616
Bj-B2-p8807812	0.46142	0.277778	0.354966
Bj-B2-p8810278	0.477716	0.344444	0.36361
Bc-B2-p8813312	0.46142	0.3	0.354966
Bc-B2-p8839123	0.475309	0.311111	0.362349
Bj-B2-p8855619	0.472958	0.27907	0.361114
Bc-B2-p8924750	0.477212	0.292135	0.363347
Bc-B2-p8930470	0.472778	0.277778	0.361018
Bj-B2-p8931644	0.472778	0.277778	0.361018
Bj-B2-p9012439	0.477716	0.211111	0.36361
Bj-B2-p9015096	0.477212	0.202247	0.363347
Bj-B2-p9021693	0.474751	0.213483	0.362057
Bj-B2-p9042378	0.490265	0.27907	0.370085
Bj-B2-p9059013	0.161975	0.0444444	0.148857
Bj-B2-p9077395	0.161975	0.0444444	0.148857
Bc-B2-p9085833	0.484198	0.266667	0.366974
Bj-B2-p9086320	0.161975	0.0444444	0.148857
Bj-B2-p9114347	0.161975	0.0444444	0.148857
Bc-B2-p9116023	0.483471	0.25	0.366599
Bj-B2-p9129695	0.472163	0.247191	0.360694
Bj-B2-p9150628	0.165289	0.0454545	0.151629
Bj-B2-p9156224	0.171049	0.0555556	0.15642
Bc-B2-p9252807	0.46142	0.277778	0.354966
Bc-B2-p9253601	0.463641	0.280899	0.356159
Bc-B2-p9274546	0.444444	0.244444	0.345679
Bc-B2-p9362174	0.440679	0.255556	0.34358
Bc-B2-p9365633	0.443189	0.258427	0.344981
Bc-B2-p9369707	0.440679	0.255556	0.34358
Bj-B2-p9377221	0.44189	0.25	0.344257
Bj-B2-p9383490	0.440679	0.255556	0.34358
Bj-B2-p9384714	0.440679	0.255556	0.34358
Bc-B2-p9390861	0.440679	0.255556	0.34358
Bc-B2-p9407169	0.440679	0.255556	0.34358
Bc-B2-p9409842	0.440679	0.255556	0.34358
Bj-B2-p9413232	0.448086	0.277778	0.347696
Bj-B2-p9420122	0.440679	0.255556	0.34358
Bc-B2-p9427287	0.443189	0.258427	0.344981
Bc-B2-p9446376	0.439338	0.269663	0.342829
Bc-B2-p9651889	0.285123	0.188889	0.244476
Bj-B2-p9744764	0.18	0.0666667	0.1638
Bj-B2-p9767206	0.18	0.0666667	0.1638
Bj-B2-p9768383	0.18	0.0666667	0.1638
Bj-B2-p9941303	0.095	0.0777778	0.0904875
Bc-B2-p9958513	0.292346	0.177778	0.249613
Bj-B2-p9973987	0.143457	0.133333	0.133167
Bj-B2-p9981678	0.333086	0.222222	0.277613
Bj-B2-p9987388	0.329314	0.213483	0.27509
Bc-B2-p10023536	0.391111	0.244444	0.314627
Bc-B2-p10051405	0.406111	0.277778	0.323648
Bc-B2-p10058199	0.406111	0.277778	0.323648
Bc-B2-p12026452	0.134012	0.0777778	0.125033
Bc-B2-p13319073	0.476153	0.206897	0.362792
Bj-B2-p14120971	0.285123	0.1	0.244476
Bc-B2-p16030679	0.5	0.258427	0.375
Bj-B2-p16323053	0.410864	0.244444	0.32646
Bj-B2-p17089575	0.424383	0.277778	0.334332
Bc-B2-p17785243	0.477716	0.366667	0.36361
Bj-B2-p18208720	0.440679	0.233333	0.34358
Bc-B2-p19299018	0.277778	0.133333	0.239198
Bc-B2-p22842091	0.496975	0.277778	0.373483
Bc-B2-p22844867	0.496975	0.277778	0.373483
Bj-B2-p22859008	0.188827	0.1	0.170999
Bj-B2-p23631748	0.225035	0.146067	0.199714
Bj-B2-p23682334	0.206111	0.144444	0.18487
Bj-B2-p23696629	0.206111	0.144444	0.18487
Bj-B2-p23705507	0.206111	0.144444	0.18487
Bj-B2-p23720587	0.201446	0.113636	0.181156
Bj-B2-p23721794	0.222901	0.122222	0.198059
Bj-B2-p23731533	0.214568	0.133333	0.191548
Bj-B2-p23743602	0.208118	0.123596	0.186461
Bc-B2-p23757773	0.208118	0.123596	0.186461
Bj-B2-p23782461	0.241447	0.146067	0.212299
Bc-B2-p23792688	0.255	0.166667	0.222488
Bc-B2-p23813988	0.249463	0.157303	0.218347
Bc-B2-p23833731	0.255	0.166667	0.222488
Bc-B2-p23873287	0.190696	0.168539	0.172513
Bc-B2-p23885952	0.197531	0.177778	0.178022
Bc-B2-p23909986	0.190696	0.168539	0.172513
Bc-B2-p23920819	0.197531	0.177778	0.178022
Bc-B2-p23926256	0.197531	0.177778	0.178022
Bc-B2-p23937298	0.18	0.155556	0.1638
Bc-B2-p23955651	0.197531	0.177778	0.178022
Bc-B2-p24012213	0.197531	0.177778	0.178022
Bc-B2-p24071257	0.190696	0.168539	0.172513
Bc-B2-p24073300	0.197531	0.177778	0.178022
Bj-B2-p24085086	0.190696	0.168539	0.172513
Bj-B2-p24090120	0.197531	0.177778	0.178022
Bj-B2-p24093024	0.190696	0.168539	0.172513
Bc-B2-p24105222	0.197531	0.177778	0.178022
Bj-B2-p24117871	0.206111	0.166667	0.18487
Bj-B2-p24163189	0.188827	0.144444	0.170999
Bc-B2-p24179902	0.197531	0.155556	0.178022
Bc-B2-p24196113	0.24716	0.177778	0.216616
Bc-B2-p24222908	0.24716	0.177778	0.216616
Bc-B2-p24234635	0.239198	0.166667	0.21059
Bc-B2-p24235862	0.239198	0.166667	0.21059
Bj-B2-p24242892	0.241447	0.168539	0.212299
Bc-B2-p24290559	0.239198	0.188889	0.21059
Bc-B2-p24303898	0.239198	0.188889	0.21059
Bc-B2-p24320612	0.363642	0.188889	0.297524
Bc-B2-p24351903	0.363642	0.188889	0.297524
Bc-B2-p24388597	0.342192	0.168539	0.283644
Bc-B2-p24460756	0.339444	0.166667	0.281833
Bc-B2-p24472285	0.214568	0.177778	0.191548
Bc-B2-p24495356	0.214568	0.155556	0.191548
Bc-B2-p24500040	0.214568	0.155556	0.191548
Bc-B2-p24500848	0.216639	0.157303	0.193173
Bc-B2-p24915349	0.285123	0.144444	0.244476
Bc-B2-p25125432	0.181795	0.11236	0.16527
Bc-B2-p25187570	0.290225	0.170455	0.24811
Bc-B2-p25313527	0.225035	0.146067	0.199714
Bc-B2-p25360818	0.208118	0.146067	0.186461
Bc-B2-p25364574	0.222901	0.144444	0.198059
Bc-B2-p25394748	0.222901	0.144444	0.198059
Bc-B2-p25395068	0.21875	0.136364	0.194824
Bj-B2-p25404033	0.197531	0.177778	0.178022
Bc-B2-p25450272	0.255	0.144444	0.222488
Bc-B2-p25450379	0.262716	0.155556	0.228206
Bc-B2-p25460489	0.277778	0.177778	0.239198
Bc-B2-p25460517	0.277778	0.177778	0.239198
Bc-B2-p25462410	0.299444	0.188889	0.254611
Bc-B2-p25479645	0.302045	0.191011	0.25643
Bc-B2-p25525772	0.348441	0.202247	0.287735
Bc-B2-p25580071	0.357778	0.2	0.293775
Bc-B2-p25649702	0.335816	0.202247	0.27943
Bc-B2-p25657087	0.345679	0.222222	0.285932
Bc-B2-p25727554	0.239198	0.122222	0.21059
Bc-B2-p25735231	0.262716	0.155556	0.228206
Bc-B2-p25836410	0.24716	0.133333	0.216616
Bj-B2-p26140500	0.18	0.155556	0.1638
Bc-B2-p26205604	0.163616	0.0898876	0.150231
Bc-B2-p26220165	0.161975	0.0888889	0.148857
Bc-B2-p26273247	0.161975	0.0888889	0.148857
Bc-B2-p26313593	0.49899	0.235955	0.374495
Bc-B2-p26344798	0.479548	0.303371	0.364565
Bc-B2-p26359802	0.499444	0.277778	0.374722
Bc-B2-p26372553	0.48	0.222222	0.3648
Bj-B2-p26413424	0.18	0.111111	0.1638
Bj-B2-p26467262	0.143457	0.0888889	0.133167
Bj-B2-p26494503	0.134012	0.0777778	0.125033
Bc-B2-p26496098	0.125742	0.0674157	0.117836
Bj-B2-p26528113	0.134012	0.0777778	0.125033
Bj-B2-p26529353	0.134012	0.0777778	0.125033
Bc-B2-p26588459	0.104938	0.0444444	0.0994323
Bc-B2-p26606587	0.326605	0.166667	0.27327
Bc-B2-p26629078	0.125742	0	0.117836
Bj-B2-p26633145	0.222901	0.1	0.198059
Bc-B2-p26648101	0.241447	0.101124	0.212299
Bc-B2-p26655735	0.24716	0.111111	0.216616
Bc-B2-p26660715	0.262716	0.133333	0.228206
Bj-B2-p26667780	0.326605	0.144444	0.27327
Bj-B2-p26673122	0.255	0.122222	0.222488
Bj-B2-p26698278	0.458272	0.266667	0.353265
Bc-B2-p26736451	0.436517	0.252874	0.341244
Bj-B2-p26742693	0.348441	0.179775	0.287735
Bj-B2-p26750916	0.326605	0.188889	0.27327
Bc-B2-p26836147	0.231111	0.111111	0.204405
Bc-B2-p26856070	0.428642	0.222222	0.336775
Bc-B2-p26861847	0.216639	0.0898876	0.193173
Bc-B2-p26863797	0.222901	0.1	0.198059
Bc-B2-p26887232	0.32	0.2	0.2688
Bc-B2-p26891889	0.32	0.2	0.2688
Bc-B2-p26897679	0.32	0.2	0.2688
Bj-B2-p26901203	0.222901	0.1	0.198059
Bc-B2-p26972915	0.46142	0.233333	0.354966
Bc-B2-p27000103	0.239198	0.122222	0.21059
Bc-B2-p27009177	0.225035	0.101124	0.199714
Bc-B2-p27075012	0.292346	0.222222	0.249613
Bc-B2-p27090869	0.222901	0.1	0.198059
Bc-B2-p27105938	0.491111	0.222222	0.370516
Bc-B2-p27147797	0.491111	0.222222	0.370516
Bc-B2-p27206374	0.435362	0.168539	0.340592
Bc-B2-p27227302	0.493827	0.244444	0.371895
Bj-B2-p27246542	0.222901	0.1	0.198059
Bc-B2-p27297046	0.231111	0.111111	0.204405
Bc-B2-p27307594	0.270309	0.144444	0.233775
Bj-B2-p27308053	0.262716	0.133333	0.228206
Bc-B2-p27339999	0.46142	0.255556	0.354966
Bj-B2-p27361008	0.18	0.0888889	0.1638
Bj-B2-p27761168	0.285123	0.144444	0.244476
Bj-B2-p27761309	0.285123	0.144444	0.244476
Bc-B2-p27789670	0.302045	0.168539	0.25643
Bc-B2-p27813868	0.32	0.2	0.2688
Bc-B2-p27825059	0.32	0.2	0.2688
Bc-B2-p27941189	0.345679	0.2	0.285932
Bc-B2-p28029162	0.30642	0.133333	0.259473
Bc-B2-p28089671	0.30642	0.133333	0.259473
Bj-B2-p28125167	0.345679	0.177778	0.285932
Bj-B2-p28145009	0.106047	0.0898876	0.100424
Bc-B2-p28166892	0.104938	0.0888889	0.0994323
Bc-B2-p28168903	0.114753	0.1	0.108169
Bc-B2-p28192755	0.188827	0.144444	0.170999
Bj-B2-p28266083	0.171049	0.122222	0.15642
Bj-B2-p28266748	0.171049	0.122222	0.15642
Bj-B2-p28271031	0.197531	0.155556	0.178022
Bj-B2-p28296506	0.42	0.133333	0.3318
Bc-B2-p28300990	0.431259	0.157303	0.338267
Bj-B2-p28307430	0.42	0.133333	0.3318
Bc-B2-p28312260	0.428642	0.155556	0.336775
Bj-B2-p28319629	0.42	0.133333	0.3318
Bc-B2-p28323664	0.424383	0.166667	0.334332
Bc-B2-p28324811	0.433884	0.181818	0.339757
Bj-B2-p28340857	0.197531	0.222222	0.178022
Bj-B2-p28361706	0.415494	0.144444	0.329176
Bj-B2-p28372064	0.32	0.133333	0.2688
Bc-B2-p28381437	0.285123	0.1	0.244476
Bj-B2-p28414510	0.152778	0.1	0.141107
Bc-B2-p28427176	0.30642	0.155556	0.259473
Bc-B2-p28457173	0.270309	0.144444	0.233775
Bc-B2-p28480704	0.270309	0.144444	0.233775
Bj-B2-p28503658	0.270309	0.144444	0.233775
Bj-B2-p28638311	0.214568	0.111111	0.191548
Bc-B2-p28656415	0.208118	0.101124	0.186461
Bc-B2-p28670424	0.206111	0.1	0.18487
Bc-B2-p28670801	0.49596	0.325843	0.372972
Bc-B2-p28687988	0.493827	0.311111	0.371895
Bc-B2-p28702574	0.493827	0.311111	0.371895
Bj-B2-p28712469	0.214568	0.111111	0.191548
Bj-B2-p28718932	0.208118	0.101124	0.186461
Bc-B2-p28807571	0.446913	0.269663	0.347048
Bc-B2-p28834595	0.21875	0.0909091	0.194824
Bc-B2-p28859463	0.496907	0.292135	0.373449
Bc-B2-p28863260	0.233304	0.0898876	0.206089
Bc-B2-p28898767	0.208118	0.101124	0.186461
Bj-B2-p28900194	0.493827	0.311111	0.371895
Bc-B2-p28914515	0.439338	0.269663	0.342829
Bc-B2-p28935212	0.208118	0.101124	0.186461
Bc-B2-p28940158	0.493827	0.311111	0.371895
Bc-B2-p28948106	0.208118	0.101124	0.186461
Bc-B2-p29164755	0.190696	0.146067	0.172513
Bc-B2-p29196875	0.197531	0.155556	0.178022
Bc-B2-p29199523	0.188827	0.144444	0.170999
Bc-B2-p29211812	0.231111	0.155556	0.204405
Bc-B2-p29235638	0.225035	0.146067	0.199714
Bc-B2-p29252000	0.231111	0.155556	0.204405
Bc-B2-p29294839	0.18	0.111111	0.1638
Bc-B2-p29374810	0.239198	0.166667	0.21059
Bc-B2-p29380798	0.231111	0.155556	0.204405
Bc-B2-p29450943	0.24716	0.155556	0.216616
Bc-B2-p29459925	0.24716	0.155556	0.216616
Bc-B2-p29572967	0.333086	0.155556	0.277613
Bc-B2-p29578284	0.363642	0.188889	0.297524
Bc-B2-p29590003	0.345679	0.2	0.285932
Bc-B2-p29633416	0.410864	0.177778	0.32646
Bc-B2-p29748825	0.299444	0.144444	0.254611
Bc-B2-p29748976	0.333086	0.2	0.277613
Bc-B2-p29893540	0.270309	0.1	0.233775
Bc-B2-p29911111	0.188827	0.0777778	0.170999
Bc-B2-p29962156	0.171049	0.0555556	0.15642
Bc-B2-p29964097	0.171049	0.0555556	0.15642
Bc-B2-p30076314	0.475309	0.177778	0.362349
Bc-B2-p30225938	0.222901	0.144444	0.198059
Bc-B2-p30296393	0.143457	0.0888889	0.133167
Bc-B2-p30319762	0.161975	0.111111	0.148857
Bc-B2-p30345523	0.18	0.111111	0.1638
Bc-B2-p30380394	0.231111	0.133333	0.204405
Bc-B2-p30393720	0.115958	0.0786517	0.109235
Bc-B2-p30431131	0.143457	0.0888889	0.133167
Bc-B2-p30437108	0.143457	0.0888889	0.133167
Bj-B2-p30554506	0.114753	0.0555556	0.108169
Bc-B2-p30769297	0.152778	0.0555556	0.141107
Bc-B2-p30769309	0.161975	0.0666667	0.148857
Bj-B2-p31164649	0.106047	0.0449438	0.100424
Bj-B2-p31217656	0.143457	0.0888889	0.133167
Bc-B2-p31307349	0.239198	0.1	0.21059
Bc-B2-p31393772	0.270309	0.122222	0.233775
Bc-B2-p31448641	0.239198	0.166667	0.21059
Bc-B2-p31452962	0.406111	0.188889	0.323648
Bc-B2-p31513302	0.285123	0.166667	0.244476
Bc-B2-p31520117	0.415494	0.211111	0.329176
Bj-B2-p31526113	0.285123	0.122222	0.244476
Bc-B2-p31548706	0.401235	0.222222	0.32074
Bj-B2-p31571800	0.222901	0.122222	0.198059
Bc-B2-p31579410	0.285123	0.144444	0.244476
Bc-B2-p31610530	0.391111	0.2	0.314627
Bc-B2-p31619450	0.391111	0.2	0.314627
Bc-B2-p31620588	0.239198	0.122222	0.21059
Bc-B2-p31656354	0.188827	0.122222	0.170999
Bc-B2-p31708643	0.255	0.166667	0.222488
Bj-B2-p31816023	0.329314	0.168539	0.27509
Bc-B2-p31829671	0.489568	0.277778	0.36973
Bc-B2-p31832731	0.277778	0.155556	0.239198
Bc-B2-p31879212	0.214568	0.177778	0.191548
Bc-B2-p32104800	0.497778	0.288889	0.373886
Bc-B2-p32160937	0.345679	0.177778	0.285932
Bc-B2-p32176555	0.487901	0.311111	0.368877
Bc-B2-p32672376	0.479548	0.235955	0.364565
Bj-B2-p32675420	0.489568	0.233333	0.36973
Bj-B2-p32682018	0.475309	0.222222	0.362349
Bj-B2-p32807289	0.486111	0.233333	0.367959
Bc-B2-p32808964	0.486111	0.233333	0.367959
Bc-B2-p32927209	0.326605	0.166667	0.27327
Bc-B2-p32998709	0.095	0.0777778	0.0904875
Bj-B2-p33010202	0.396235	0.277778	0.317734
Bj-B2-p33013791	0.401235	0.266667	0.32074
Bj-B2-p33039633	0.326605	0.233333	0.27327
Bj-B2-p33083620	0.197531	0.0888889	0.178022
Bj-B2-p33086879	0.104938	0.0888889	0.0994323
Bj-B2-p33099736	0.125742	0.0898876	0.117836
Bj-B2-p33111498	0.354564	0.168539	0.291706
Bj-B2-p33121065	0.262716	0.111111	0.228206
Bj-B2-p33125203	0.277778	0.111111	0.239198
Bc-B2-p33155179	0.272756	0.213483	0.235558
Bc-B2-p33160711	0.114753	0.0777778	0.108169
Bc-B2-p33163459	0.114753	0.0777778	0.108169
Bj-B2-p33183363	0.197531	0.0666667	0.178022
Bc-B2-p33236790	0.161975	0.111111	0.148857
Bc-B2-p33510114	0.18	0.0666667	0.1638
Bc-B2-p33521869	0.163616	0.0674157	0.150231
Bj-B2-p33548117	0.239198	0.144444	0.21059
Bj-B2-p33559031	0.231111	0.133333	0.204405
Bj-B2-p33567437	0.104938	0.0444444	0.0994323
Bc-B2-p33579544	0.152778	0.0555556	0.141107
Bc-B2-p33639889	0.134012	0.122222	0.125033
Bc-B2-p33724507	0.339444	0.188889	0.281833
Bc-B2-p33874690	0.239198	0.122222	0.21059
Bc-B2-p33964203	0.161975	0.133333	0.148857
Bc-B2-p34104493	0.134012	0.0777778	0.125033
Bc-B2-p34106997	0.134012	0.0777778	0.125033
Bc-B2-p34312644	0.401235	0.244444	0.32074
Bc-B2-p34314913	0.401235	0.244444	0.32074
Bj-B2-p34441872	0.470123	0.222222	0.359615
Bj-B2-p34550984	0.496049	0.222222	0.373017
Bj-B2-p34718198	0.206111	0.144444	0.18487
Bc-B2-p34722974	0.206111	0.144444	0.18487
Bc-B2-p34728076	0.24716	0.155556	0.216616
Bc-B2-p34730550	0.115958	0.0786517	0.109235
Bc-B2-p34741565	0.231111	0.133333	0.204405
Bj-B2-p34754257	0.499937	0.292135	0.374968
Bj-B2-p34815224	0.270309	0.188889	0.233775
Bj-B2-p34837466	0.493688	0.258427	0.371824
Bj-B2-p34861720	0.255	0.188889	0.222488
Bc-B2-p34871622	0.144931	0.11236	0.134429
Bj-B2-p34877359	0.161975	0.111111	0.148857
Bj-B2-p34897412	0.134012	0.1	0.125033
Bc-B2-p34904116	0.188827	0.122222	0.170999
Bj-B2-p34923966	0.095	0.0555556	0.0904875
Bc-B2-p34960968	0.333086	0.222222	0.277613
Bc-B2-p34964029	0.326605	0.211111	0.27327
Bc-B2-p35043233	0.188827	0.0777778	0.170999
Bc-B2-p35229017	0.377793	0.191011	0.306429
Bj-B2-p35237922	0.42	0.2	0.3318
Bc-B2-p35281862	0.292346	0.177778	0.249613
Bc-B2-p35286539	0.280268	0.157303	0.240993
Bc-B2-p35314718	0.174522	0.0795455	0.159293
Bc-B2-p35327412	0.188827	0.1	0.170999
Bc-B2-p35330638	0.19947	0.11236	0.179576
Bc-B2-p35349986	0.197531	0.111111	0.178022
Bc-B2-p35370233	0.255	0.144444	0.222488
Bc-B2-p35592346	0.114753	0.0555556	0.108169
Bc-B2-p35624620	0.161975	0.0888889	0.148857
Bc-B2-p35630185	0.237812	0.16092	0.209535
Bj-B2-p35657110	0.124444	0.111111	0.116701
Bc-B2-p35755245	0.222901	0.166667	0.198059
Bc-B2-p35773035	0.222901	0.166667	0.198059
Bj-B2-p35775380	0.231111	0.155556	0.204405
Bc-B2-p35822074	0.104938	0.0666667	0.0994323
Bc-B2-p35830587	0.114753	0.0777778	0.108169
Bc-B2-p35943499	0.285123	0.211111	0.244476
Bc-B2-p35950938	0.163616	0.0898876	0.150231
Bc-B2-p35954483	0.161975	0.0888889	0.148857
Bj-B2-p35965721	0.171049	0.1	0.15642
Bc-B2-p36085156	0.272756	0.213483	0.235558
Bc-B2-p36095374	0.401235	0.222222	0.32074
Bc-B2-p36100566	0.396235	0.233333	0.317734
Bc-B2-p36142045	0.432778	0.233333	0.339129
Bc-B2-p36162290	0.403989	0.202247	0.322386
Bc-B2-p36170025	0.341393	0.206897	0.283118
Bc-B2-p36174467	0.391111	0.222222	0.314627
Bc-B2-p36186578	0.495	0.211111	0.372488
Bc-B2-p36213593	0.143457	0.0888889	0.133167
Bc-B2-p36227839	0.499012	0.2	0.374506
Bc-B2-p36236889	0.496049	0.244444	0.373017
Bc-B2-p36247263	0.474751	0.235955	0.362057
Bc-B2-p36249061	0.477716	0.255556	0.36361
Bc-B2-p36276985	0.440679	0.211111	0.34358
Bc-B2-p36284539	0.499012	0.311111	0.374506
Bc-B2-p36459888	0.262716	0.0666667	0.228206
Bc-B2-p36508984	0.188827	0.0555556	0.170999
Bc-B2-p36576358	0.104938	0.0444444	0.0994323
Bc-B2-p36578554	0.104938	0.0444444	0.0994323
Bj-B2-p36616717	0.377857	0.298851	0.306469
Bj-B2-p36649524	0.484198	0.377778	0.366974
Bc-B2-p36663957	0.492531	0.344444	0.371238
Bj-B2-p36729194	0.369383	0.244444	0.301161
Bc-B2-p36833708	0.239198	0.166667	0.21059
Bc-B2-p36849860	0.292346	0.222222	0.249613
Bc-B2-p36872768	0.114753	0.0777778	0.108169
Bj-B2-p36881235	0.239198	0.166667	0.21059
Bj-B2-p36885458	0.124444	0.0888889	0.116701
Bc-B2-p36915648	0.171049	0.122222	0.15642
Bc-B2-p36935434	0.19947	0.134831	0.179576
Bc-B2-p36939092	0.152778	0.122222	0.141107
Bc-B2-p36944355	0.134012	0.122222	0.125033
Bc-B2-p36957715	0.152778	0.144444	0.141107
Bc-B2-p36976690	0.143457	0.111111	0.133167
Bc-B2-p37006041	0.104938	0.0444444	0.0994323
Bc-B2-p37014540	0.396235	0.233333	0.317734
Bc-B2-p37019580	0.313272	0.188889	0.264202
Bj-B2-p37039552	0.428642	0.288889	0.336775
Bj-B2-p37060196	0.477212	0.247191	0.363347
Bc-B2-p37087973	0.197531	0.133333	0.178022
Bj-B2-p37149117	0.114753	0.1	0.108169
Bj-B2-p37154950	0.095	0.0777778	0.0904875
Bj-B2-p37163353	0.095	0.0777778	0.0904875
Bc-B2-p37227861	0.326605	0.277778	0.27327
Bc-B2-p37236235	0.313272	0.255556	0.264202
Bc-B2-p37380656	0.262716	0.177778	0.228206
Bc-B2-p37426747	0.477212	0.314607	0.363347
Bj-B2-p37557118	0.494887	0.269663	0.37243
Bc-B2-p37561467	0.497778	0.311111	0.373886
Bc-B2-p37595949	0.484198	0.333333	0.366974
Bc-B2-p37732991	0.444444	0.333333	0.345679
Bc-B2-p37736988	0.43679	0.311111	0.341397
Bc-B2-p37771382	0.485797	0.292135	0.367798
Bc-B2-p37867824	0.5	0.355556	0.375
Bc-B2-p37879128	0.484198	0.311111	0.366974
Bc-B2-p37904783	0.48	0.333333	0.3648
Bc-B2-p37927693	0.487901	0.288889	0.368877
Bc-B2-p37940792	0.5	0.348315	0.375
Bc-B2-p37946184	0.496975	0.322222	0.373483
Bc-B2-p38016786	0.333086	0.177778	0.277613
Bc-B2-p38018744	0.32	0.155556	0.2688
Bc-B2-p38022730	0.333086	0.133333	0.277613
Bc-B2-p38028442	0.299444	0.122222	0.254611
Bc-B2-p38047142	0.299444	0.122222	0.254611
Bc-B2-p38082663	0.292346	0.133333	0.249613
Bc-B2-p38127301	0.498457	0.388889	0.374227
Bc-B2-p38136616	0.489568	0.344444	0.36973
Bc-B2-p38150420	0.484198	0.333333	0.366974
Bc-B2-p38231831	0.486111	0.188889	0.367959
Bc-B2-p38269376	0.476153	0.229885	0.362792
Bc-B2-p38281342	0.478597	0.218391	0.364069
Bc-B2-p38306380	0.486111	0.211111	0.367959
Bc-B2-p38362748	0.385864	0.122222	0.311419
Bc-B2-p38422425	0.451605	0.266667	0.349631
Bc-B2-p38509199	0.470123	0.244444	0.359615
Bc-B2-p38515181	0.469448	0.280899	0.359257
Bc-B2-p38593334	0.448086	0.277778	0.347696
Bc-B2-p38632615	0.190696	0.146067	0.172513
Bc-B2-p38775831	0.470123	0.311111	0.359615
Bj-B2-p38794129	0.114753	0.0777778	0.108169
Bj-B2-p38803794	0.124444	0.0888889	0.116701
Bc-B2-p38951262	0.106047	0.0674157	0.100424
Bc-B2-p39015659	0.432778	0.255556	0.339129
Bj-B2-p39026041	0.363642	0.255556	0.297524
Bj-B2-p39045534	0.32	0.222222	0.2688
Bc-B2-p39053651	0.469448	0.258427	0.359257
Bj-B2-p39063548	0.396235	0.211111	0.317734
Bj-B2-p39071876	0.493543	0.295455	0.371751
Bj-B2-p39076645	0.49091	0.303371	0.370414
Bj-B2-p39085411	0.357778	0.155556	0.293775
Bj-B2-p39093784	0.39389	0.224719	0.316315
Bj-B2-p39096487	0.413584	0.247191	0.328058
Bj-B2-p39118668	0.496049	0.333333	0.373017
Bc-B2-p39134156	0.486111	0.322222	0.367959
Bc-B2-p39217963	0.406111	0.188889	0.323648
Bc-B2-p39227919	0.435362	0.213483	0.340592
Bc-B2-p39235674	0.43679	0.222222	0.341397
Bc-B2-p39293681	0.257354	0.123596	0.224238
Bc-B2-p39521439	0.460548	0.269663	0.354496
Bc-B2-p39551100	0.493827	0.311111	0.371895
Bc-B2-p39590008	0.214568	0.2	0.191548
Bc-B2-p39639718	0.427029	0.213483	0.335852
Bc-B2-p39816364	0.486111	0.3	0.367959
Bc-B2-p39820763	0.487628	0.303371	0.368737
Bc-B2-p39821507	0.48216	0.277778	0.365921
Bc-B2-p39852840	0.499938	0.233333	0.374969
Bc-B2-p39876283	0.172769	0.0786517	0.157844
Bc-B2-p39956092	0.380494	0.2	0.308106
Bc-B2-p39984214	0.188827	0.144444	0.170999
Bc-B2-p39992675	0.197531	0.155556	0.178022
Bc-B2-p40022268	0.144931	0.0898876	0.134429
Bc-B2-p40037842	0.380494	0.2	0.308106
Bc-B2-p40060756	0.161975	0.133333	0.148857
Bc-B2-p40071918	0.357778	0.177778	0.293775
Bc-B2-p40153365	0.270309	0.144444	0.233775
Bc-B2-p40159144	0.095	0.0777778	0.0904875
Bc-B2-p40213123	0.262716	0.155556	0.228206
Bc-B2-p40228646	0.292346	0.177778	0.249613
Bc-B2-p40259615	0.292346	0.222222	0.249613
Bc-B2-p40279197	0.104938	0.0444444	0.0994323
Bc-B2-p40324792	0.272756	0.146067	0.235558
Bc-B2-p40473700	0.277778	0.155556	0.239198
Bc-B2-p40480970	0.262716	0.133333	0.228206
Bc-B2-p40505370	0.277778	0.155556	0.239198
Bc-B2-p40619169	0.24716	0.2	0.216616
Bc-B2-p40646931	0.345679	0.133333	0.285932
Bj-B2-p40717206	0.451605	0.244444	0.349631
Bc-B2-p40719167	0.444444	0.266667	0.345679
Bj-B2-p40789392	0.171049	0.1	0.15642
Bc-B2-p40827914	0.206111	0.1	0.18487
Bc-B2-p40943227	0.171049	0.1	0.15642
Bc-B2-p40958663	0.190696	0.123596	0.172513
Bc-B2-p40999627	0.487901	0.222222	0.368877
Bc-B2-p41011075	0.489332	0.224719	0.369609
Bj-B2-p41186313	0.292346	0.177778	0.249613
Bj-B2-p41190674	0.294912	0.179775	0.251426
Bj-B2-p41202143	0.299444	0.188889	0.254611
Bc-B2-p41231792	0.38865	0.235955	0.313126
Bc-B2-p41270649	0.277778	0.177778	0.239198
Bc-B2-p41356280	0.124444	0.0222222	0.116701
Bj-B2-p41400097	0.095	0.0777778	0.0904875
Bc-B2-p41446448	0.152778	0.1	0.141107
Bc-B2-p41555556	0.369383	0.222222	0.301161
Bc-B2-p41622911	0.464444	0.333333	0.35659
Bc-B2-p41640519	0.152778	0.1	0.141107
Bc-B2-p41649179	0.171049	0.144444	0.15642
Bc-B2-p41662070	0.415494	0.255556	0.329176
Bc-B2-p41667905	0.406111	0.233333	0.323648
Bc-B2-p41673804	0.401235	0.222222	0.32074
Bc-B2-p41689106	0.197531	0.0888889	0.178022
Bc-B2-p41725075	0.30642	0.2	0.259473
Bc-B2-p41729305	0.357778	0.2	0.293775
Bc-B2-p41752504	0.432778	0.188889	0.339129
Bj-B2-p41759363	0.124444	0.0444444	0.116701
Bj-B2-p41763718	0.124444	0.0444444	0.116701
Bc-B2-p41788059	0.154337	0.101124	0.142427
Bc-B2-p41846021	0.499012	0.355556	0.374506
Bj-B2-p41870525	0.486111	0.322222	0.367959
Bj-B2-p41889295	0.474751	0.303371	0.362057
Bj-B2-p41908388	0.10718	0.0454545	0.101436
Bj-B2-p41914807	0.472778	0.3	0.361018
Bj-B2-p41926974	0.48	0.355556	0.3648
Bc-B2-p41937184	0.496049	0.355556	0.373017
Bc-B2-p41942303	0.496049	0.355556	0.373017
Bc-B2-p41984636	0.48216	0.366667	0.365921
Bc-B2-p41998871	0.467346	0.366667	0.35814
Bj-B2-p42136404	0.497778	0.311111	0.373886
Bc-B2-p42139083	0.497778	0.311111	0.373886
Bc-B2-p42219549	0.363642	0.233333	0.297524
Bc-B2-p42223559	0.363642	0.233333	0.297524
Bc-B2-p42226231	0.35179	0.211111	0.289912
Bc-B2-p42243265	0.470123	0.333333	0.359615
Bj-B2-p42245281	0.474751	0.348315	0.362057
Bc-B2-p42266473	0.42	0.333333	0.3318
Bc-B2-p42283432	0.413584	0.292135	0.328058
Bc-B2-p42288602	0.42	0.288889	0.3318
Bc-B2-p42291955	0.422674	0.292135	0.333347
Bj-B2-p42304355	0.496907	0.292135	0.373449
Bj-B2-p42307871	0.495	0.3	0.372488
Bj-B2-p42315069	0.499444	0.322222	0.374722
Bc-B2-p42318598	0.499432	0.314607	0.374716
Bj-B2-p42323289	0.499937	0.314607	0.374968
Bj-B2-p42382585	0.486111	0.255556	0.367959
Bc-B2-p42513639	0.484198	0.333333	0.366974
Bc-B2-p42570511	0.435362	0.235955	0.340592
Bj-B2-p42585630	0.095	0.0777778	0.0904875
Bc-B2-p42615990	0.385864	0.188889	0.311419
Bj-B2-p42650330	0.495	0.277778	0.372488
Bj-B2-p42658007	0.487901	0.266667	0.368877
Bc-B2-p42695223	0.313272	0.144444	0.264202
Bc-B2-p42712312	0.464444	0.288889	0.35659
Bc-B2-p42716716	0.30642	0.133333	0.259473
Bc-B2-p42722069	0.313272	0.144444	0.264202
Bc-B2-p42728444	0.496049	0.244444	0.373017
Bj-B2-p42737975	0.463641	0.235955	0.356159
Bc-B2-p42768041	0.495	0.233333	0.372488
Bj-B2-p42791407	0.484198	0.244444	0.366974
Bc-B2-p42812676	0.432778	0.211111	0.339129
Bc-B2-p42823386	0.492531	0.3	0.371238
Bj-B2-p42828081	0.492531	0.3	0.371238
Bc-B2-p42849237	0.491111	0.288889	0.370516
Bj-B2-p42855725	0.491111	0.288889	0.370516
Bj-B2-p42865554	0.487901	0.266667	0.368877
Bj-B2-p42869302	0.464444	0.222222	0.35659
Bc-B2-p42895325	0.460548	0.224719	0.354496
Bj-B2-p42899528	0.477716	0.255556	0.36361
Bj-B2-p42902892	0.410864	0.222222	0.32646
Bj-B2-p42920943	0.43679	0.311111	0.341397
Bj-B2-p42930194	0.451605	0.333333	0.349631
Bj-B2-p42941612	0.455	0.344444	0.351488
Bc-B2-p42948303	0.451605	0.333333	0.349631
Bj-B2-p42956115	0.380494	0.244444	0.308106
Bj-B2-p42971261	0.24716	0	0.216616
Bj-B2-p42971823	0.24716	0	0.216616
Bc-B2-p42975873	0.499753	0.311111	0.374877
Bc-B2-p43015571	0.214568	0.2	0.191548
Bc-B2-p43020567	0.262716	0.244444	0.228206
Bc-B2-p43060065	0.35179	0.0111111	0.289912
Bc-B2-p43096338	0.494887	0.337079	0.37243
Bc-B2-p43099157	0.496049	0.333333	0.373017
Bc-B2-p43110385	0.498457	0.322222	0.374227
Bj-B2-p43131817	0.104938	0.0222222	0.0994323
Bc-B2-p43155624	0.257354	0.191011	0.224238
Bj-B2-p43164638	0.470123	0.288889	0.359615
Bj-B2-p43174710	0.095	0.0111111	0.0904875
Bc-B2-p43197290	0.410864	0.333333	0.32646
Bj-B2-p43229030	0.165289	0.159091	0.151629
Bj-B2-p43239540	0.499748	0.348315	0.374874
Bj-B2-p43275507	0.493827	0.377778	0.371895
Bj-B2-p43279224	0.49091	0.393258	0.370414
Bj-B2-p43289423	0.493688	0.370787	0.371824
Bj-B2-p43305422	0.493688	0.370787	0.371824
Bj-B2-p43313850	0.493827	0.377778	0.371895
Bc-B2-p43323220	0.495	0.344444	0.372488
Bc-B2-p43337485	0.496687	0.360465	0.373338
Bc-B2-p43343025	0.497778	0.377778	0.373886
Bc-B2-p43351283	0.497728	0.370787	0.373861
Bj-B2-p43425440	0.487628	0.325843	0.368737
Bc-B2-p43451900	0.489568	0.344444	0.36973
Bj-B2-p43454812	0.104938	0.0666667	0.0994323
Bj-B2-p43458770	0.163616	0.134831	0.150231
Bj-B2-p43462481	0.106047	0.0674157	0.100424
Bj-B2-p43469873	0.163616	0.134831	0.150231
Bj-B2-p43484192	0.477716	0.322222	0.36361
Bc-B2-p43490379	0.451605	0.244444	0.349631
Bj-B2-p43541031	0.396235	0.255556	0.317734
Bj-B2-p43545036	0.401235	0.266667	0.32074
Bc-B2-p43550894	0.410864	0.266667	0.32646
Bj-B2-p43565342	0.106047	0.0898876	0.100424
Bj-B2-p43572108	0.0970429	0.0795455	0.0923342
Bj-B2-p43578142	0.114753	0.1	0.108169
Bc-B2-p43611263	0.152778	0.1	0.141107
Bj-B2-p43623227	0.32	0.177778	0.2688
Bj-B2-p43669075	0.124444	0.0666667	0.116701
Bc-B2-p43685646	0.134012	0.0777778	0.125033
Bj-B2-p43807583	0.406111	0.211111	0.323648
Bc-B2-p43814222	0.302045	0.191011	0.25643
Bc-B2-p43832256	0.410864	0.288889	0.32646
Bj-B2-p43841192	0.451605	0.266667	0.349631
Bj-B2-p43875056	0.357778	0.244444	0.293775
Bj-B2-p43905317	0.432778	0.3	0.339129
Bj-B2-p43913360	0.095	0.0333333	0.0904875
Bj-B2-p43924330	0.114753	0.0555556	0.108169
Bc-B2-p43998383	0.424383	0.233333	0.334332
Bj-B2-p44018408	0.385864	0.255556	0.311419
Bj-B2-p44032992	0.435362	0.303371	0.340592
Bj-B2-p44046452	0.415494	0.3	0.329176
Bj-B2-p44049661	0.422674	0.292135	0.333347
Bc-B2-p44065325	0.380494	0.244444	0.308106
Bc-B2-p44074007	0.375	0.255556	0.304688
Bj-B2-p44078371	0.396235	0.255556	0.317734
Bj-B2-p44082199	0.413584	0.247191	0.328058
Bc-B2-p44095978	0.492362	0.382022	0.371152
Bc-B2-p44102331	0.285123	0.233333	0.244476
Bc-B2-p44113701	0.5	0.370787	0.375
Bc-B2-p44150384	0.487901	0.333333	0.368877
Bc-B2-p44157477	0.287653	0.191011	0.246281
Bc-B2-p44160500	0.487901	0.333333	0.368877
Bc-B2-p44184498	0.287653	0.280899	0.246281
Bc-B2-p44195170	0.42	0.311111	0.3318
Bc-B2-p44202543	0.42	0.288889	0.3318
Bj-B2-p44216226	0.470123	0.244444	0.359615
Bj-B2-p44234425	0.313272	0.166667	0.264202
Bj-B2-p44238628	0.302045	0.168539	0.25643
Bj-B2-p44244663	0.309052	0.157303	0.261295
Bc-B2-p44260523	0.477716	0.255556	0.36361
Bj-B2-p44270193	0.32	0.177778	0.2688
Bj-B2-p44276833	0.299444	0.144444	0.254611
Bc-B2-p44289917	0.477716	0.233333	0.36361
Bc-B2-p44298124	0.385864	0.233333	0.311419
Bc-B2-p44322929	0.38865	0.280899	0.313126
Bj-B2-p44337058	0.357778	0.266667	0.293775
Bj-B2-p44385134	0.391111	0.266667	0.314627
Bc-B2-p44446952	0.143457	0.111111	0.133167
Bc-B2-p44452248	0.496975	0.322222	0.373483
Bc-B2-p44496323	0.48216	0.3	0.365921
Bc-B2-p44512907	0.484198	0.311111	0.366974
Bc-B2-p44530430	0.231111	0.222222	0.204405
Bj-B2-p44541735	0.231111	0.222222	0.204405
Bj-B2-p44547858	0.35179	0.277778	0.289912
Bc-B2-p44568956	0.487901	0.266667	0.368877
Bc-B2-p44593146	0.484198	0.266667	0.366974
Bc-B2-p44610322	0.499938	0.277778	0.374969
Bc-B2-p44627547	0.492531	0.277778	0.371238
Bc-B2-p44647551	0.490702	0.272727	0.370308
Bc-B2-p44666145	0.470123	0.311111	0.359615
Bc-B2-p44670336	0.448086	0.3	0.347696
Bj-B2-p44701638	0.498457	0.344444	0.374227
Bj-B2-p44720541	0.481757	0.224719	0.365712
Bc-B2-p44743896	0.239198	0.0777778	0.21059
Bc-B2-p44761289	0.380494	0.244444	0.308106
Bj-B2-p44779011	0.136816	0.0568182	0.127456
Bc-B2-p44798412	0.450511	0.303371	0.349031
Bc-B2-p45176812	0.124444	0.0888889	0.116701
Bc-B2-p44805367	0.453983	0.292135	0.350933
Bj-B2-p44839938	0.262716	0.177778	0.228206
Bj-B2-p44849475	0.104938	0.0222222	0.0994323
Bj-B2-p44862638	0.143457	0.111111	0.133167
Bj-B2-p44917214	0.106047	0.0898876	0.100424
Bj-B2-p44919394	0.104938	0.0888889	0.0994323
Bj-B2-p44939538	0.104938	0.0888889	0.0994323
Bj-B2-p44960924	0.108337	0.091954	0.102468
Bj-B2-p44962621	0.104938	0.0888889	0.0994323
Bj-B2-p44983944	0.208118	0.168539	0.186461
Bj-B2-p44994317	0.143457	0.111111	0.133167
Bj-B2-p44999827	0.345679	0.222222	0.285932
Bj-B2-p45008627	0.165289	0.0909091	0.151629
Bj-B2-p45016290	0.380494	0.2	0.308106
Bj-B2-p45041594	0.401235	0.2	0.32074
Bj-B2-p45114020	0.270309	0.188889	0.233775
Bj-B2-p45142125	0.329314	0.280899	0.27509
Bj-B2-p45166588	0.277778	0.133333	0.239198
Bc-B2-p45194711	0.114753	0.0777778	0.108169
Bc-B2-p45199452	0.114753	0.0777778	0.108169
Bc-B2-p45332041	0.455	0.3	0.351488
Bc-B2-p45346759	0.401235	0.244444	0.32074
Bc-B2-p45354014	0.399003	0.235955	0.319401
Bc-B2-p45358856	0.406111	0.233333	0.323648
Bj-B2-p45366851	0.339444	0.166667	0.281833
Bc-B2-p45380412	0.415494	0.233333	0.329176
Bc-B2-p45462418	0.416322	0.25	0.32966
Bj-B2-p45535286	0.418192	0.303371	0.33075
Bc-B2-p45550347	0.427029	0.348315	0.335852
Bj-B2-p45602843	0.486111	0.277778	0.367959
Bc-B2-p45627621	0.484198	0.266667	0.366974
Bj-B2-p45655038	0.42	0.266667	0.3318
Bj-B2-p45686677	0.428642	0.333333	0.336775
Bc-B2-p45741476	0.432778	0.211111	0.339129
Bj-B2-p45744717	0.484198	0.288889	0.366974
Bj-B2-p45746944	0.486111	0.3	0.367959
Bj-B2-p45762871	0.24716	0.2	0.216616
Bj-B2-p45799538	0.24716	0.222222	0.216616
Bc-B2-p45802949	0.104938	0.0666667	0.0994323
Bj-B2-p45809930	0.124444	0.0666667	0.116701
Bj-B2-p45818879	0.095	0.0777778	0.0904875
Bj-B2-p45821112	0.104938	0.0888889	0.0994323
Bj-B2-p45831711	0.155927	0.102273	0.143771
Bc-B2-p45873258	0.49899	0.348315	0.374495
Bc-B2-p45889391	0.499444	0.277778	0.374722
Bj-B2-p45899290	0.40885	0.258427	0.325271
Bj-B2-p45912103	0.489088	0.238636	0.369485
Bj-B2-p45918598	0.464444	0.288889	0.35659
Bj-B2-p45937589	0.485797	0.224719	0.367798
Bc-B2-p45980393	0.487628	0.280899	0.368737
Bc-B2-p46000277	0.104938	0.0888889	0.0994323
Bj-B2-p46021833	0.415494	0.255556	0.329176
Bj-B2-p46033514	0.339444	0.188889	0.281833
Bj-B2-p46044217	0.309052	0.179775	0.261295
Bc-B2-p46085586	0.272756	0.213483	0.235558
Bc-B2-p46092425	0.270309	0.166667	0.233775
Bj-B2-p46094236	0.262716	0.155556	0.228206
Bc-B2-p46212092	0.222901	0.188889	0.198059
Bc-B2-p46217349	0.241447	0.213483	0.212299
Bj-B2-p46239882	0.188827	0.144444	0.170999
Bj-B2-p46249987	0.24716	0.222222	0.216616
Bj-B2-p46309802	0.255	0.211111	0.222488
Bj-B2-p46318692	0.270309	0.211111	0.233775
Bj-B2-p46327729	0.292346	0.222222	0.249613
Bc-B2-p46358955	0.272756	0.213483	0.235558
Bj-B2-p46377545	0.270309	0.211111	0.233775
Bj-B2-p46436577	0.216639	0.134831	0.193173
Bc-B2-p46494077	0.143457	0.133333	0.133167
Bc-B2-p46504398	0.171049	0.122222	0.15642
Bj-B2-p46506294	0.114753	0.0555556	0.108169
Bj-B2-p46508817	0.24716	0.155556	0.216616
Bj-B2-p46573665	0.292346	0.133333	0.249613
Bj-B2-p46590210	0.292346	0.133333	0.249613
Bc-B2-p46616465	0.197531	0.111111	0.178022
Bj-B2-p46620673	0.451605	0.244444	0.349631
Bj-B2-p46661465	0.188827	0.1	0.170999
Bj-B2-p46664345	0.188827	0.1	0.170999
Bc-B2-p46693965	0.428642	0.266667	0.336775
Bj-B2-p46706577	0.451605	0.311111	0.349631
Bj-B2-p46709886	0.424383	0.255556	0.334332
Bj-B2-p46712839	0.396235	0.255556	0.317734
Bj-B2-p46724212	0.357778	0.222222	0.293775
Bc-B2-p46734056	0.396235	0.211111	0.317734
Bj-B2-p46738548	0.499444	0.233333	0.374722
Bc-B2-p46793512	0.354564	0.191011	0.291706
Bj-B2-p46805664	0.406767	0.227273	0.324037
Bc-B2-p46813213	0.43679	0.222222	0.341397
Bc-B2-p46832466	0.446913	0.292135	0.347048
Bj-B2-p46862849	0.313272	0.211111	0.264202
Bc-B2-p46868214	0.46142	0.3	0.354966
Bc-B2-p46875941	0.339444	0.255556	0.281833
Bj-B2-p46888026	0.391111	0.266667	0.314627
Bj-B2-p46893267	0.372175	0.292135	0.302918
Bc-B2-p46920335	0.498457	0.366667	0.374227
Bj-B2-p46921520	0.35179	0.233333	0.289912
Bc-B2-p46926620	0.345679	0.222222	0.285932
Bc-B2-p46940279	0.333086	0.266667	0.277613
Bc-B2-p46946741	0.372175	0.247191	0.302918
Bc-B2-p46952064	0.391111	0.266667	0.314627
Bc-B2-p46956108	0.391111	0.266667	0.314627
Bc-B2-p46966400	0.401235	0.266667	0.32074
Bc-B2-p46998211	0.255	0.144444	0.222488
Bj-B2-p47007456	0.134012	0.0555556	0.125033
Bc-B2-p47011375	0.206111	0.144444	0.18487
Bc-B2-p47053457	0.499012	0.266667	0.374506
Bc-B2-p47057487	0.499444	0.255556	0.374722
Bc-B2-p47065402	0.496049	0.244444	0.373017
Bc-B2-p47071872	0.498457	0.211111	0.374227
Bc-B2-p47087928	0.49596	0.258427	0.372972
Bj-B2-p47098184	0.499432	0.269663	0.374716
Bj-B2-p47167904	0.285123	0.166667	0.244476
Bc-B2-p47170298	0.292346	0.177778	0.249613
Bc-B2-p47174814	0.35179	0.233333	0.289912
Bc-B2-p47177843	0.35179	0.233333	0.289912
Bc-B2-p47232219	0.43679	0.177778	0.341397
Bj-B2-p47245078	0.432778	0.211111	0.339129
Bj-B2-p47251971	0.095	0.0555556	0.0904875
Bj-B2-p47370473	0.424383	0.277778	0.334332
Bj-B2-p47380180	0.42	0.266667	0.3318
Bj-B2-p47413610	0.152778	0.1	0.141107
Bj-B2-p47419505	0.49899	0.258427	0.374495
Bc-B2-p47439044	0.31444	0.16092	0.265004
Bc-B2-p47472600	0.24716	0.133333	0.216616
Bc-B2-p47495851	0.357778	0	0.293775
Bc-B2-p47532497	0.299444	0.122222	0.254611
Bc-B2-p47534332	0.280268	0.0898876	0.240993
Bj-B2-p47545006	0.206111	0.0777778	0.18487
Bj-B2-p47549335	0.35179	0.166667	0.289912
Bj-B2-p47574180	0.239198	0.144444	0.21059
Bc-B2-p47603487	0.231111	0.155556	0.204405
Bj-B2-p47618157	0.125742	0.11236	0.117836
Bc-B2-p47638496	0.18	0.111111	0.1638
Bj-B2-p47658280	0.190696	0.101124	0.172513
Bc-B2-p47659538	0.188827	0.1	0.170999
Bj-B2-p47668938	0.152778	0.0777778	0.141107
Bj-B2-p47695092	0.458272	0.244444	0.353265
Bj-B2-p47698220	0.222901	0.1	0.198059
Bj-B2-p47720542	0.231111	0.111111	0.204405
Bj-B2-p47795509	0.464444	0.244444	0.35659
Bc-B2-p47843014	0.285123	0.188889	0.244476
Bc-B2-p47856527	0.345679	0.244444	0.285932
Bc-B2-p47876280	0.466608	0.292135	0.357746
Bc-B2-p47881040	0.451605	0.288889	0.349631
Bj-B2-p47896882	0.188827	0.1	0.170999
Bc-B2-p47901397	0.188827	0.1	0.170999
Bc-B2-p47918004	0.313272	0.166667	0.264202
Bc-B2-p47923511	0.188827	0.1	0.170999
Bc-B2-p47930954	0.309052	0.157303	0.261295
Bc-B2-p47933907	0.188827	0.1	0.170999
Bc-B2-p47938038	0.188827	0.1	0.170999
Bc-B2-p47965882	0.222901	0.1	0.198059
Bj-B2-p47980937	0.467346	0.211111	0.35814
Bc-B2-p47984353	0.499753	0.244444	0.374877
Bc-B2-p47997424	0.472778	0.166667	0.361018
Bj-B2-p48021966	0.495	0.211111	0.372488
Bj-B2-p48026734	0.489568	0.211111	0.36973
Bc-B2-p48058564	0.499748	0.213483	0.374874
Bj-B2-p48068666	0.499937	0.269663	0.374968
Bj-B2-p48074622	0.143457	0.0888889	0.133167
Bc-B2-p48111542	0.380494	0.2	0.308106
Bc-B2-p48128464	0.35179	0.188889	0.289912
Bj-B2-p48130971	0.345679	0.2	0.285932
Bc-B2-p48138621	0.345679	0.2	0.285932
Bj-B2-p48148148	0.363642	0.188889	0.297524
Bc-B2-p48175164	0.360561	0.179775	0.295559
Bc-B2-p48227574	0.406111	0.122222	0.323648
Bc-B2-p48236310	0.396235	0.122222	0.317734
Bc-B2-p48246251	0.299444	0.144444	0.254611
Bc-B2-p48247744	0.299444	0.144444	0.254611
Bc-B2-p48253654	0.464444	0.2	0.35659
Bc-B2-p48258777	0.464444	0.2	0.35659
Bc-B2-p48261153	0.464444	0.2	0.35659
Bj-B2-p48263208	0.464444	0.2	0.35659
Bc-B2-p48278950	0.095	0.0555556	0.0904875
Bc-B2-p48287089	0.095	0.0555556	0.0904875
Bc-B2-p48337597	0.104938	0.0666667	0.0994323
Bc-B2-p48343355	0.152778	0.1	0.141107
Bc-B2-p48345463	0.413584	0.269663	0.328058
Bc-B2-p48351881	0.1354	0.123596	0.126233
Bc-B2-p48356902	0.143457	0.133333	0.133167
Bc-B2-p48363627	0.257354	0.213483	0.224238
Bc-B2-p48389933	0.401235	0.288889	0.32074
Bc-B2-p48401515	0.401235	0.266667	0.32074
Bc-B2-p48473838	0.233304	0.0898876	0.206089
Bc-B2-p48475762	0.206111	0.144444	0.18487
Bc-B2-p48512768	0.231111	0.244444	0.204405
Bc-B2-p48738312	0.239198	0.1	0.21059
Bj-B2-p48738800	0.241447	0.101124	0.212299
Bc-B2-p48744500	0.239198	0.1	0.21059
Bj-B2-p48750410	0.255	0.122222	0.222488
Bj-B2-p48756462	0.255	0.122222	0.222488
Bj-B2-p48771344	0.24716	0.111111	0.216616
Bj-B2-p48775022	0.277778	0.111111	0.239198
Bc-B2-p48791490	0.486111	0.144444	0.367959
Bj-B2-p48801439	0.492362	0.179775	0.371152
Bc-B2-p48897791	0.225035	0.146067	0.199714
Bc-B2-p48987886	0.222901	0.1	0.198059
Bj-B2-p49025614	0.206111	0.144444	0.18487
Bc-B2-p49028022	0.239198	0.166667	0.21059
Bc-B2-p49034850	0.225035	0.168539	0.199714
Bc-B2-p49058031	0.163616	0.157303	0.150231
Bc-B2-p49069596	0.134012	0.1	0.125033
Bj-B2-p49087181	0.197531	0.133333	0.178022
Bj-B2-p49091133	0.19947	0.134831	0.179576
Bj-B2-p49093559	0.201446	0.136364	0.181156
Bc-B2-p49145049	0.104938	0.0666667	0.0994323
Bc-B2-p49177945	0.197531	0.0888889	0.178022
Bc-B2-p49210564	0.451605	0.222222	0.349631
Bc-B2-p49216549	0.46142	0.233333	0.354966
Bc-B2-p49228965	0.406111	0.188889	0.323648
Bc-B2-p49251329	0.499012	0.244444	0.374506
Bc-B2-p49264490	0.497778	0.244444	0.373886
Bc-B2-p49288146	0.415494	0.233333	0.329176
Bj-B2-p49294123	0.329314	0.213483	0.27509
Bc-B2-p49297879	0.339444	0.233333	0.281833
Bj-B2-p49334030	0.463641	0.191011	0.356159
Bc-B2-p49339105	0.450511	0.168539	0.349031
Bc-B2-p49342083	0.440679	0.255556	0.34358
Bj-B2-p49413195	0.270309	0.188889	0.233775
Bc-B2-p49430385	0.391111	0.155556	0.314627
Bc-B2-p49451661	0.496975	0.277778	0.373483
Bj-B2-p49451661	0.496975	0.277778	0.373483
Bc-B2-p49504992	0.496049	0.311111	0.373017
Bj-B2-p49509220	0.479548	0.280899	0.364565
Bc-B2-p49527617	0.499012	0.222222	0.374506
Bc-B2-p49529293	0.499753	0.222222	0.374877
Bc-B2-p49562519	0.484198	0.311111	0.366974
Bc-B2-p49583367	0.489568	0.3	0.36973
Bc-B2-p49639685	0.214568	0.0888889	0.191548
Bc-B2-p49684814	0.255	0.166667	0.222488
Bc-B2-p49707064	0.492531	0.188889	0.371238
Bc-B2-p49710815	0.492531	0.277778	0.371238
Bc-B2-p49711634	0.181795	0.202247	0.16527
Bc-B2-p49718744	0.40885	0.280899	0.325271
Bc-B2-p49790910	0.477716	0.255556	0.36361
Bc-B2-p49794617	0.464444	0.333333	0.35659
Bj-B2-p49804190	0.095	0.0333333	0.0904875
Bj-B2-p49825572	0.095	0.0333333	0.0904875
Bj-B2-p49826610	0.0960106	0.0337079	0.0914016
Bj-B2-p49830459	0.495868	0.227273	0.372925
Bc-B2-p49875875	0.499938	0.233333	0.374969
Bj-B2-p49898764	0.479548	0.280899	0.364565
Bj-B2-p49945726	0.339444	0.211111	0.281833
Bc-B2-p49975702	0.470123	0.266667	0.359615
Bj-B2-p49976912	0.48216	0.255556	0.365921
Bc-B2-p49987338	0.464444	0.288889	0.35659
Bc-B2-p50004668	0.415494	0.322222	0.329176
Bc-B2-p50011248	0.375	0.255556	0.304688
Bc-B2-p50023415	0.339444	0.211111	0.281833
Bc-B2-p50092719	0.277778	0.111111	0.239198
Bc-B2-p50107543	0.197531	0.0666667	0.178022
Bc-B2-p50113810	0.18	0.0666667	0.1638
Bj-B2-p50121063	0.197531	0.0666667	0.178022
Bc-B2-p50124670	0.197531	0.0666667	0.178022
Bc-B2-p50156160	0.197531	0.0666667	0.178022
Bc-B2-p50170693	0.239198	0.0777778	0.21059
Bc-B2-p50241733	0.171049	0.1	0.15642
Bc-B2-p50242614	0.171049	0.1	0.15642
Bc-B2-p50257264	0.216639	0.134831	0.193173
Bc-B2-p50458781	0.497778	0.311111	0.373886
Bc-B2-p50477329	0.363642	0.211111	0.297524
Bc-B2-p50478849	0.499938	0.3	0.374969
Bc-B2-p50642692	0.292346	0.2	0.249613
Bc-B2-p50652879	0.339444	0.211111	0.281833
Bc-B2-p50752140	0.225035	0.123596	0.199714
Bc-B2-p50810214	0.143457	0.0666667	0.133167
Bc-B2-p50814808	0.152778	0.0777778	0.141107
Bc-B2-p50818764	0.124444	0.0666667	0.116701
Bc-B2-p50843135	0.197531	0.133333	0.178022
Bc-B2-p50871294	0.124444	0.0666667	0.116701
Bc-B2-p50906061	0.285123	0.0777778	0.244476
Bc-B2-p50953626	0.32	0.177778	0.2688
Bj-B2-p51032979	0.285123	0.166667	0.244476
Bc-B2-p51052781	0.485137	0.206897	0.367458
Bj-B2-p51058040	0.493827	0.222222	0.371895
Bj-B2-p51162969	0.424383	0.211111	0.334332
Bj-B2-p51174368	0.233304	0.157303	0.206089
Bc-B2-p51193675	0.363642	0.188889	0.297524
Bc-B2-p51231406	0.432778	0.277778	0.339129
Bc-B2-p51258964	0.292346	0.111111	0.249613
Bc-B2-p51270398	0.380494	0.177778	0.308106
Bj-B2-p51316505	0.104938	0.111111	0.0994323
Bc-B2-p51320710	0.496975	0.255556	0.373483
Bc-B2-p51350973	0.499444	0.3	0.374722
Bc-B2-p51368459	0.262716	0.155556	0.228206
Bc-B2-p51377249	0.262716	0.155556	0.228206
Bj-B2-p51422490	0.32	0.222222	0.2688
Bj-B2-p51441132	0.342192	0.213483	0.283644
Bc-B2-p51476103	0.380494	0.222222	0.308106
Bj-B2-p51550712	0.5	0.288889	0.375
Bj-B2-p51562767	0.491111	0.377778	0.370516
Bj-B2-p51598210	0.491111	0.288889	0.370516
Bj-B2-p51608797	0.413584	0.224719	0.328058
Bc-B2-p51614359	0.483471	0.25	0.366599
Bj-B2-p51625858	0.425362	0.181818	0.334895
Bc-B2-p51633002	0.463641	0.258427	0.356159
Bc-B2-p51638104	0.380494	0.222222	0.308106
Bc-B2-p51648295	0.39389	0.247191	0.316315
Bc-B2-p51657527	0.424383	0.3	0.334332
Bc-B2-p51669015	0.425362	0.295455	0.334895
Bc-B2-p51689808	0.418192	0.280899	0.33075
Bj-B2-p51691653	0.21875	0.113636	0.194824
Bj-B2-p51716305	0.19947	0.0898876	0.179576
Bj-B2-p51720862	0.484198	0.288889	0.366974
Bj-B2-p51727475	0.499444	0.322222	0.374722
Bj-B2-p51735207	0.499753	0.355556	0.374877
Bj-B2-p51746800	0.214568	0.111111	0.191548
Bc-B2-p51846142	0.443189	0.280899	0.344981
Bc-B2-p51894569	0.486111	0.3	0.367959
Bc-B2-p51908398	0.499432	0.359551	0.374716
Bc-B2-p51940517	0.391111	0.266667	0.314627
Bc-B2-p51950266	0.32	0.222222	0.2688
Bc-B2-p51958615	0.35179	0.211111	0.289912
Bc-B2-p51990498	0.467346	0.277778	0.35814
Bc-B2-p52007061	0.42	0.222222	0.3318
Bc-B2-p52015968	0.477716	0.188889	0.36361
Bc-B2-p52018735	0.491111	0.244444	0.370516
Bj-B2-p52024155	0.485797	0	0.367798
Bc-B2-p52107625	0.443189	0.235955	0.344981
Bc-B2-p52181407	0.46142	0.322222	0.354966
Bj-B2-p52186090	0.354564	0.235955	0.291706
Bc-B2-p52265009	0.415494	0.233333	0.329176
Bc-B2-p52276029	0.42	0.222222	0.3318
Bc-B2-p52283647	0.35179	0.166667	0.289912
Bj-B2-p52290904	0.326605	0.144444	0.27327
Bc-B2-p52303261	0.299444	0.144444	0.254611
Bc-B2-p52325157	0.1354	0.0337079	0.126233
Bc-B2-p52602735	0.440679	0.322222	0.34358
Bc-B2-p52604156	0.396235	0.211111	0.317734
Bc-B2-p52665157	0.487901	0.244444	0.368877
Bc-B2-p52681892	0.487901	0.244444	0.368877
Bc-B2-p52767892	0.383285	0.179775	0.309831
Bc-B2-p52701371	0.48	0.244444	0.3648
Bj-B2-p52746311	0.475309	0.2	0.362349
Bc-B2-p52748813	0.451605	0.155556	0.349631
Bc-B2-p52752112	0.43679	0.155556	0.341397
Bc-B2-p52761139	0.444444	0.177778	0.345679
Bc-B2-p52787271	0.496975	0.277778	0.373483
Bc-B2-p52820000	0.498422	0.247191	0.37421
Bc-B2-p52820870	0.498457	0.255556	0.374227
Bc-B2-p52882777	0.326605	0.0111111	0.27327
Bc-B2-p52898956	0.231111	0.133333	0.204405
Bc-B2-p52908416	0.216639	0.134831	0.193173
Bc-B2-p52927165	0.216639	0.134831	0.193173
Bj-B2-p52940719	0.214568	0.133333	0.191548
Bc-B2-p52985626	0.185493	0.137931	0.16829
Bc-B2-p52988767	0.185493	0.137931	0.16829
Bc-B2-p52993073	0.185493	0.137931	0.16829
Bj-B3-p138495	0.499444	0.233333	0.374722
Bc-B3-p168577	0.333086	0.155556	0.277613
Bc-B3-p176171	0.292346	0.155556	0.249613
Bc-B3-p261123	0.391111	0.2	0.314627
Bc-B3-p282792	0.40885	0.191011	0.325271
Bc-B3-p317964	0.499432	0.247191	0.374716
Bc-B3-p387358	0.104938	0	0.0994323
Bc-B3-p392951	0.335816	0.179775	0.27943
Bj-B3-p412276	0.35179	0.188889	0.289912
Bj-B3-p417283	0.406111	0.166667	0.323648
Bj-B3-p421719	0.35179	0.211111	0.289912
Bc-B3-p428400	0.19947	0.0898876	0.179576
Bc-B3-p478157	0.344977	0.125	0.285472
Bc-B3-p485438	0.339444	0.144444	0.281833
Bc-B3-p497777	0.339444	0.144444	0.281833
Bc-B3-p573208	0.270309	0.122222	0.233775
Bj-B3-p588791	0.104938	0.0222222	0.0994323
Bj-B3-p597791	0.277778	0.111111	0.239198
Bc-B3-p610423	0.104938	0.0888889	0.0994323
Bc-B3-p617813	0.239198	0.1	0.21059
Bc-B3-p620795	0.239198	0.1	0.21059
Bj-B3-p632111	0.299444	0.166667	0.254611
Bc-B3-p635600	0.270309	0.144444	0.233775
Bj-B3-p642766	0.188827	0.0777778	0.170999
Bc-B3-p694092	0.292346	0.133333	0.249613
Bj-B3-p712698	0.391111	0.177778	0.314627
Bj-B3-p776255	0.262716	0.0888889	0.228206
Bc-B3-p781950	0.357778	0.111111	0.293775
Bc-B3-p785373	0.171049	0.0111111	0.15642
Bj-B3-p806047	0.214568	0.111111	0.191548
Bc-B3-p828598	0.095	0.0777778	0.0904875
Bc-B3-p837415	0.326605	0.166667	0.27327
Bc-B3-p883017	0.472778	0.166667	0.361018
Bc-B3-p900470	0.345679	0.155556	0.285932
Bc-B3-p908228	0.339444	0.144444	0.281833
Bc-B3-p921784	0.357778	0.2	0.293775
Bj-B3-p934142	0.46142	0.211111	0.354966
Bc-B3-p936921	0.499938	0.211111	0.374969
Bj-B3-p938826	0.231111	0.0888889	0.204405
Bj-B3-p949238	0.255	0.1	0.222488
Bc-B3-p952159	0.322687	0.134831	0.270623
Bc-B3-p970565	0.391111	0.244444	0.314627
Bc-B3-p972876	0.385864	0.255556	0.311419
Bj-B3-p986791	0.285123	0.1	0.244476
Bj-B3-p995547	0.095	0.0555556	0.0904875
Bc-B3-p1018737	0.496975	0.188889	0.373483
Bj-B3-p1047814	0.124444	0.0888889	0.116701
Bc-B3-p1052511	0.486111	0.188889	0.367959
Bc-B3-p1053078	0.499444	0.166667	0.374722
Bj-B3-p1059239	0.49596	0.191011	0.372972
Bj-B3-p1075861	0.496049	0.222222	0.373017
Bc-B3-p1080484	0.115958	0.0786517	0.109235
Bj-B3-p1124525	0.491111	0.311111	0.370516
Bc-B3-p1132128	0.464444	0.177778	0.35659
Bj-B3-p1143372	0.492531	0.277778	0.371238
Bj-B3-p1150926	0.489568	0.277778	0.36973
Bj-B3-p1158075	0.499748	0.280899	0.374874
Bc-B3-p1189703	0.451605	0.177778	0.349631
Bj-B3-p1205349	0.380494	0.155556	0.308106
Bc-B3-p1216321	0.375	0.166667	0.304688
Bc-B3-p1221486	0.369383	0.155556	0.301161
Bj-B3-p1236965	0.369383	0.177778	0.301161
Bc-B3-p1248451	0.42	0.155556	0.3318
Bc-B3-p1253517	0.455	0.144444	0.351488
Bc-B3-p1259438	0.277778	0.177778	0.239198
Bc-B3-p1262342	0.46142	0.188889	0.354966
Bc-B3-p1269708	0.1354	0.0337079	0.126233
Bc-B3-p1277203	0.231111	0.0888889	0.204405
Bc-B3-p1284939	0.24716	0.133333	0.216616
Bc-B3-p1321704	0.326605	0.144444	0.27327
Bc-B3-p1326553	0.498457	0.277778	0.374227
Bc-B3-p1335569	0.206111	0.0777778	0.18487
Bc-B3-p1338729	0.385864	0.166667	0.311419
Bc-B3-p1351186	0.197531	0.0888889	0.178022
Bc-B3-p1373605	0.214568	0.2	0.191548
Bc-B3-p1404707	0.277778	0.133333	0.239198
Bc-B3-p1409780	0.231111	0.0666667	0.204405
Bc-B3-p1415001	0.335816	0.202247	0.27943
Bc-B3-p1426423	0.491111	0.244444	0.370516
Bc-B3-p1429719	0.486111	0.322222	0.367959
Bj-B3-p1436212	0.485797	0	0.367798
Bj-B3-p1447779	0.440679	0.211111	0.34358
Bc-B3-p1453520	0.470123	0.2	0.359615
Bc-B3-p1487430	0.255	0.122222	0.222488
Bc-B3-p1518786	0.325413	0.136364	0.272466
Bc-B3-p1524517	0.262716	0.177778	0.228206
Bc-B3-p1528059	0.277778	0.2	0.239198
Bc-B3-p1547916	0.484198	0.244444	0.366974
Bc-B3-p1558486	0.385864	0.211111	0.311419
Bc-B3-p1606765	0.448086	0.211111	0.347696
Bc-B3-p1617081	0.299444	0.1	0.254611
Bc-B3-p1620998	0.42	0.2	0.3318
Bc-B3-p1630705	0.403989	0.157303	0.322386
Bj-B3-p1654214	0.420907	0.215909	0.332325
Bc-B3-p1656749	0.422674	0.202247	0.333347
Bc-B3-p1673915	0.225035	0.146067	0.199714
Bj-B3-p1683461	0.494887	0.292135	0.37243
Bj-B3-p1696324	0.143457	0.0888889	0.133167
Bj-B3-p1700431	0.496049	0.4	0.373017
Bj-B3-p1703634	0.497778	0.333333	0.373886
Bj-B3-p1782242	0.134012	0.122222	0.125033
Bc-B3-p1789752	0.262716	0	0.228206
Bj-B3-p1797988	0.391111	0.266667	0.314627
Bc-B3-p1815934	0.152778	0.1	0.141107
[truncated: 9,502 more rows]
